# Supplementary material for: Evolutionary, computational, and biochemical studies of the salicylaldehyde dehydrogenases in the naphthalene degradation pathway
Source: Sci Rep. 2017 Feb 24;7:43489. doi: 10.1038/srep43489 (PMC5324060; doi:10.1038/srep43489)
Supplement: Supplementary Dataset 1 and 2 [file srep43489-s2.xls]

## Sheet: Sheet1
Supplenmentary Sheet 1. The proteins used for the protein similarity network.
Accession number	Organism
A0A0K8P0U4	Ideonella sp. 201-F6.
H0TGD3	Bradyrhizobium sp. STM 3843.
A0A060VHJ2	Klebsiella pneumoniae.|Klebsiella pneumoniae subsp. pneumoniae (strain HS11286)|Klebsiella pneumoniae 909957.|Klebsiella pneumoniae IS22.
J2X8A5	Klebsiella pneumoniae subsp. pneumoniae DSM 30104.
A0A0E1SGM9	Burkholderia pseudomallei |Burkholderia mallei |Burkholderia pseudomallei 305.|Burkholderia pseudomallei Pakistan 9.|Burkholderia pseudomallei 1710a.|Burkholderia pseudomallei MSHR2543.|Burkholderia mallei (strain ATCC 23344)|Burkholderia pseudomallei (strain 1026b)|Burkholderia mallei (strain NCTC 10229)|Burkholderia pseudomallei 406e.|Burkholderia mallei GB8 horse 4.|Burkholderia pseudomallei (…
A3P443	Burkholderia pseudomallei (strain 1106a)
B1H5G1	Burkholderia pseudomallei S13.
C4I225	Burkholderia pseudomallei MSHR4000.|Burkholderia pseudomallei MSHR346.|Burkholderia pseudomallei
A0A0E1U6Q6	Burkholderia pseudomallei 576.
E1V9E4	Halomonas elongata (strain ATCC 33173 / DSM 2581 / NBRC 15536 / NCIMB2198 / 1H9)
A0A074U2T7	Thioclava dalianensis.
F2J6N3	Polymorphum gilvum (strain LMG 25793 / CGMCC 1.9160 / SL003B-26A1)
A0A0M4PHS7	Burkholderia sp. HB1.
W3AHT9	Planomicrobium glaciei CHR43.
B9K048	Agrobacterium vitis (strain S4 / ATCC BAA-846)
E2XPV2	Pseudomonas fluorescens WH6.
F6G7C0	Ralstonia solanacearum (strain Po82)
D0SH75	Acinetobacter johnsonii SH046.
N9SYC3	Acinetobacter sp. CIP 102143.
F3NP57	Streptomyces griseoaurantiacus M045.
F5SQ91	Psychrobacter sp. 1501
C9Z0A0	Streptomyces scabiei (strain 87.22)
A0A0Q7XWK7	Rhizobium sp. Root149.
F6CVH2	Marinomonas posidonica (strain CECT 7376 / NCIMB 14433 / IVIA-Po-181)
A0P001	Labrenzia aggregata (strain ATCC 25650 / DSM 13394 / JCM 20685 / NBRC16684 / NCIMB 2208 / IAM 12614)
F9ZIE0	Nitrosomonas sp. AL212.
A0A0S3AII4	Nitrosomonas ureae.
A0A0K8Q253	Arthrobacter sp. Hiyo6.
R9ASY7	Acinetobacter tandoii DSM 14970 = CIP 107469.
Q8FUE1	Corynebacterium efficiens (strain DSM 44549 / YS-314 / AJ 12310 / JCM11189 / NBRC 100395)
V4RDH4	Lutibaculum baratangense AMV1.
A0A031JBI7	Novosphingobium resinovorum.
C6B4M3	Rhizobium leguminosarum bv. trifolii (strain WSM1325)
G9ZXT4	Acetobacteraceae bacterium AT-5844.
M5DJP6	Nitrosospira lacus.
A0A0M9EH64	Shimia sp. SK013.
C4RJZ6	Micromonospora sp. ATCC 39149.
A0JW58	Arthrobacter sp. (strain FB24)
A0A078MPE7	Arthrobacter sp. 11W110_air.
U4QER9	Rhizobium sp. IRBG74.
A0A086GU54	Streptomyces scabiei.
A0A101SJQ5	Streptomyces griseoruber.
A0A101RLV9	Streptomyces canus.
A0A117EFI1	Streptomyces scabiei.
A0A101PB72	Streptomyces ciscaucasicus.
A0A101SWS8	Streptomyces griseoruber.
M3FWM1	Streptomyces bottropensis ATCC 25435.
A0A0Q6XZX7	Streptomyces sp. Root369.
X0S5J1	Psychrobacter sp. JCM 18902.
A0A0Q9ZQ92	Psychrobacter sp. P11F6.
Q1QC07	Psychrobacter cryohalolentis (strain K5)
Q4FS10	Psychrobacter arcticus (strain DSM 17307 / 273-4)
S4YUH9	Psychrobacter sp. G.
U4T354	Psychrobacter aquaticus CMS 56.
A0A0H0ZS91	Arthrobacter sp. YC-RL1.
E1VTK7	Arthrobacter arilaitensis (strain DSM 16368 / CIP 108037 / JCM 13566 /Re117)
A0A0M4JQR5	Arthrobacter sp. LS16.
A0A0U3NSJ0	Arthrobacter sulfonivorans.
A0A117KA84	Streptomyces sp. NRRL F-5122.
X0QYT3	Psychrobacter sp. JCM 18903.
A0A0E4AEE2	Rhodococcus erythropolis
A0A0J9DY20	Ralstonia sp. MD27.
A0A124BU06	Ralstonia sp. NT80.|Ralstonia sp. AU12-08.
C6BK33	Ralstonia pickettii (strain 12D)
U1Y3R9	Burkholderia cenocepacia (strain ATCC BAA-245 / DSM 16553 / LMG 16656/ NCTC 13227 / J2315 / CF5610)|Burkholderia cenocepacia BC7.
A0A0T6DRW0	Psychrobacter piscatorii.
A0A0M4TEB1	Psychrobacter urativorans.
A0A083UGX4	Pseudomonas putida
S2FHF2	Pseudomonas sp. G5
J3I8D0	Pseudomonas sp. GM78.
A6NZ69	Pseudoflavonifractor capillosus ATCC 29799.
I4WE37	Rhodanobacter thiooxydans LCS2.
B9BTE6	Burkholderia multivorans R-20526.|Burkholderia multivorans CGD2.
X0P399	Streptomyces albulus PD-1.
A0A059VYN9	Streptomyces albulus.
A0A0M8X488	Streptomyces sp. NRRL B-1140.
C9Z9N4	Streptomyces scabiei (strain 87.22)
A0A101S0V7	Streptomyces griseorubiginosus.
A0A0S9KN63	Leifsonia sp. Leaf264.
A0A124H7Q4	Streptomyces phaeopurpureus.
E3IUJ9	Frankia sp. (strain EuI1c)
A4QGG9	Corynebacterium glutamicum (strain R)|Corynebacterium glutamicum
R0HTQ8	Corynebacterium crenatum MT.
A0A0Q7SIQ3	Paenibacillus sp. Root52.
A0A0P7GS15	Arthrobacter sp. Edens01.
A0A103KEP2	Burkholderia seminalis.
A0A0L6HZF6	Achromobacter piechaudii.|Achromobacter piechaudii ATCC 43553.
A0A0S2PFF7	Streptomyces hygroscopicus subsp. limoneus.
A0A0R0A8I8	Psychrobacter sp. P11G3.
X0RYS4	Psychrobacter sp. JCM 18901.
X0RQR9	Psychrobacter sp. JCM 18900.
A0A096AF47	Arthrobacter albus DNF00011.
A0A0B6TNM2	Corynebacterium marinum DSM 44953.
R9V4D3	Pseudomonas putida H8234.
A0A0L1MF28	Pseudomonas syringae.
A0A0V9UGH0	Rhodococcus pyridinivorans KG-16.
C3JZK0	Pseudomonas fluorescens (strain SBW25)
N2JE81	Pseudomonas sp. HPB0071.
U1T984	Pseudomonas fluorescens EGD-AQ6.
F6A9U3	Pseudomonas fulva (strain 12-X)
W8QAY4	Pseudomonas brassicacearum.
A0A0R3AEM8	Pseudomonas veronii.
A0A0B1RII8	Rhodococcus sp. Chr-9.
H0JQV6	Rhodococcus pyridinivorans AK37.|Rhodococcus pyridinivorans SB3094.
J3GP43	Pseudomonas sp. GM50.
A0A0S2WYV2	Pseudomonas brassicacearum.
A0A0W0HG85	Pseudomonas viridiflava ICMP 13104.|Pseudomonas syringae pv. syringae PD2766.
K2SFL0	Pseudomonas syringae pv. avellanae str. ISPaVe037.
A0A0F4XJK4	Pseudomonas kilonensis.
A0A0I9RB36	Klebsiella variicola.
F2KIW7	Pseudomonas brassicacearum (strain NFM421)
G8Q7J8	Pseudomonas fluorescens F113.
V9QZE1	Pseudomonas sp. TKP.
A0A0N9VX28	Pseudomonas fluorescens.
H3N118	Klebsiella oxytoca 10-5250.
I4KP13	Pseudomonas fluorescens Q8r1-96.
R5WIE8	Klebsiella variicola CAG:634.
A0A0Q6ZRA8	Pseudomonas sp. Root401.
M1MU02	Corynebacterium halotolerans YIM 70093 = DSM 44683.
A0A0T7FBN6	Neorhizobium galegae bv. officinalis.
J2VPL8	Pseudomonas sp. GM102.
A0A0T7G1X5	Neorhizobium galegae bv. officinalis.
A0A0T7HQG4	Neorhizobium galegae bv. orientalis.
A0A0T7GQ90	Neorhizobium galegae bv. officinalis.
W6W4B1	Rhizobium sp. CF080.
A0A0E9ZT29	Pseudomonas sp. 10-1B.
K0DTH2	Burkholderia phenoliruptrix BR3459a.
A0A104APP5	Burkholderia cepacia
A0A118KML5	Burkholderia cepacia
A0A0W7WVJ7	Streptomyces silvensis.
F8JG49	Hyphomicrobium sp. (strain MC1)
A0A0B3SJP7	Ponticoccus sp. UMTAT08.
A3VIJ9	Maritimibacter alkaliphilus HTCC2654.
A0A0J1ESV7	Paenibacillus sp. VT-400.
Q59702	Pseudomonas putida |Pseudomonas alkylphenolia.
A0A076K371	Planktomarina temperata RCA23.
W4B080	Paenibacillus sp. FSL R5-192.
A0A100VK02	Paenibacillus amylolyticus.
A0A0D6BP11	Pseudomonas sp. Os17.
C6JUF8	Pseudomonas fluorescens.
A0A0M9BJE9	Paenibacillus sp. A59.
C6JUF3	Pseudomonas fluorescens.
L8MQ73	Pseudomonas pseudoalcaligenes KF707.
A0A0V8T1M9	Pseudomonas sp. (strain ADP)
Q8KP43	Pseudomonas mendocina.
A0A089WNW9	Pseudomonas cremoricolorata.
L1M0X6	Pseudomonas putida CSV86.
F6M9U2	Pseudomonas alkylphenolia.
A0A081Y5E1	Pseudomonas sp. AAC.|Pseudomonas citronellolis.
H0J7T7	Pseudomonas psychrotolerans L19.
A0A0P9Y804	Pseudomonas syringae pv. papulans.
A0A0C5E1B5	Pseudomonas sp. MRSN12121.
A0A060ZZX8	Streptomyces iranensis.
Q15PC8	Pseudoalteromonas atlantica (strain T6c / ATCC BAA-1087)
W5IUU6	Pseudomonas sp. (strain M1)
F2J5J6	Polymorphum gilvum (strain LMG 25793 / CGMCC 1.9160 / SL003B-26A1)
C8WVH3	Alicyclobacillus acidocaldarius subsp. acidocaldarius (strain ATCC27009 / DSM 446 / JCM 5260 / NBRC 15652 / NCIMB 11725 / NRRL B-14509 /104-1A)
F8IGE7	Alicyclobacillus acidocaldarius (strain Tc-4-1)
A0P000	Labrenzia aggregata (strain ATCC 25650 / DSM 13394 / JCM 20685 / NBRC16684 / NCIMB 2208 / IAM 12614)
A0A109CYK1	Agrobacterium vitis
A0A0U3ILN7	Rhodococcus erythropolis R138.
A0A0M2QAC2	Burkholderia gladioli
A0A095F8S8	Burkholderia gladioli
A0A118NU88	Burkholderia gladioli
A0A095XMI5	Burkholderia gladioli
A0A0C2WAM1	Jeotgalibacillus campisalis.
A5HV15	Pseudomonas putida
A0A0G3GN94	Pseudomonas chlororaphis.
A3X1S0	Nitrobacter sp. Nb-311A.
K9NTU4	Pseudomonas putida
A0A078ML93	Pseudomonas sp. 12M76_air.
A0A0J9E6K7	Candidatus Rhodobacter lobularis.
A0A0U2Z5T7	Planococcus rifietoensis.
E7RF39	Planococcus donghaensis MPA1U2.
A0A101BD96	Mycobacterium sp. IS-1496.
T0C866	Alicyclobacillus acidoterrestris ATCC 49025.
W8PL98	Pseudomonas brassicacearum.
A0A0U2J8V4	Planococcus kocurii.
I4WZZ7	Planococcus antarcticus DSM 14505.
M3D1M8	Planococcus halocryophilus Or1.
Q1R0P8	Chromohalobacter salexigens (strain DSM 3043 / ATCC BAA-138 / NCIMB13768)
Q8ESY1	Oceanobacillus iheyensis (strain DSM 14371 / JCM 11309 / KCTC 3954 /HTE831)
Q5P463	Aromatoleum aromaticum (strain EbN1)
F5SJJ2	Desmospora sp. 8437.
A0A0C2VM55	Jeotgalibacillus soli Cunha et al. 2012.
H8G453	Saccharomonospora azurea NA-128.
H0K3Y7	Saccharomonospora azurea SZMC 14600.
A0A0B3TS13	Pandoraea pnomenusa.
A0A0G4JFH8	Pandoraea apista.
R7X363	Pandoraea sp. SD6-2.
A0A0A8BSJ6	Pandoraea pulmonicola.
A0A0E3U5Z8	Pandoraea oxalativorans.
V5PWV9	Pandoraea pnomenusa 3kgm.|Pandoraea sp. RB-44.
A0A0A8BKJ6	Pandoraea sputorum.
A0A0H3WT09	Pandoraea faecigallinarum.
D3P2L2	Azospirillum sp. (strain B510)
V4RDB3	Asticcacaulis sp. AC460.
B1FSY5	Burkholderia graminis C4D1M.
B0T6H7	Caulobacter sp. (strain K31)
A0A0D5LRG7	Martelella endophytica.
A0A124HDY6	Streptomyces cellostaticus.
A0A0T9JYS8	Mycobacterium tuberculosis.
A0A0B0D5H5	Halobacillus sp. BBL2006.
A0A0U2ULK8	Paenibacillus naphthalenovorans.
A0A0F5HZC3	Bacillus thermotolerans.
H2FTZ1	Oceanimonas sp. (strain GK1)
A0A069Q1D5	Pseudomonas aeruginosa.|Pseudomonas aeruginosa AES-1R.|Pseudomonas aeruginosa DHS01.|Pseudomonas aeruginosa (strain ATCC 15692 / PAO1 / 1C / PRS 101 / LMG12228)
A0A0U4PRF3	Pseudomonas aeruginosa.
M1P0S0	Corynebacterium halotolerans YIM 70093 = DSM 44683.
M1URE8	Corynebacterium callunae DSM 20147.
J0H9D1	Rhizobium leguminosarum bv. trifolii WSM597.
A0A0C5K917	Pandoraea vervacti.
F6F1R6	Sphingobium chlorophenolicum L-1.
A0A081REG5	Sphingobium chlorophenolicum.
B6A0J2	Rhizobium leguminosarum bv. trifolii (strain WSM2304)
A0A0F3IVA1	Elstera litoralis.
A0A0A2U4Z7	Paenibacillus sp. MAEPY2.
A0A0D5LZM7	Halomonas sp. KO116.
I0HCU5	Actinoplanes missouriensis (strain ATCC 14538 / DSM 43046 / CBS 188.64/ JCM 3121 / NCIMB 12654 / NBRC 102363 / 431)
A0A0Q2UF54	Loktanella sp. 3ANDIMAR09.
I8UJT2	Fictibacillus macauensis ZFHKF-1.
U7NQZ3	Marinobacter sp. C1S70.
A0A101D4N5	Halomonas sp. 54_146.
A0A0N8HJB4	Cobetia sp. UCD-24C.
B6AU58	Rhodobacteraceae bacterium HTCC2083.
A0A0V8HH53	Bacillus enclensis.
A0A0N8GHI2	Bacillus vietnamensis.
M1FK31	Marinobacter sp. BSs20148.
F0DXT1	Pseudomonas sp. (strain TJI-51)
J0B5B5	Rhizobium leguminosarum bv. viciae WSM1455.
Q1M3X1	Rhizobium leguminosarum bv. viciae (strain 3841)
G8NDK8	Thermus sp. CCB_US3_UF1.
J0KEG3	Rhizobium leguminosarum bv. trifolii WSM2012.
A0A0J8VTI0	Cronobacter sp. DJ34.
A0A0U1Q5U0	Achromobacter sp. LC458.
A0A0F0DIB0	Burkholderiaceae bacterium 26.
A0A0B2AYF3	Mumia flava.
A0A0C1T6N9	Streptomyces pluripotens.|Ralstonia sp. 5_2_56FAA.
A0A125H920	Burkholderia diffusa.
W1RUG9	Marinomonas profundimaris.
A0A099D240	Actinopolyspora erythraea.
W9GJU1	Intrasporangium chromatireducens Q5-1.
A0A0U3HUY3	Kocuria flava.
A0A0W8IPH5	Kocuria polaris.
A0A073AXS6	Saccharopolyspora rectivirgula.
A0A0J1BYP5	Kocuria sp. SM24M-10.
N1V0X9	Arthrobacter crystallopoietes BAB-32.
A0A090Q897	Nonlabens sediminis.
A0A0S1TCZ5	Nonlabens sp. MIC269.
A0A0Q0X7U5	Nonlabens sp. YIK11.
A0A084H813	Bacillus sp. SJS.
A0A0Q9UPA8	Bacillus sp. Soil531.
A0A0U2MCX9	Pandoraea norimbergensis.
B0SXU0	Caulobacter sp. (strain K31)
U5W2K2	Actinoplanes friuliensis DSM 7358.
A0A118XSA3	Burkholderia ubonensis.
A0A086GT22	Streptomyces scabiei.
A0A014LFT1	Streptomyces sp. PRh5.
A0A100JIP9	Streptomyces scabiei.
A0A117R8X3	Streptomyces griseoruber.
A0A081E9S4	Streptomyces fradiae
K0JV02	Saccharothrix espanaensis (strain ATCC 51144 / DSM 44229 / JCM 9112 /NBRC 15066 / NRRL 15764)
M3E6T5	Streptomyces bottropensis ATCC 25435.
A0A0A0N6T7	Streptomyces rapamycinicus NRRL 5491.
A0A0X3WTH1	Streptomyces violaceusniger.
A0A124ID56	Streptomyces sp. DSM 15324.
A0A0M8V1M3	Streptomyces sp. AS58.
A0A101QIC3	Streptomyces antibioticus.
A0A117EEN5	Streptomyces scabiei.
L1KVL9	Streptomyces ipomoeae 91-03.
A0A060ZMH0	Streptomyces iranensis.
A0A0L0KYQ8	Streptomyces stelliscabiei.
A0A0F7NE16	Streptomyces sp. CNQ-509.
A0A0J7ZIE8	Streptomyces viridochromogenes.
A0A0F5ACM7	Streptomyces sp. MUSC164.
A0A101S268	Streptomyces griseorubiginosus.
A0A0Q9B310	Streptomyces sp. Root264.
D9WWS8	Streptomyces himastatinicus ATCC 53653.
A0A117PKW6	Streptomyces phaeopurpureus.
A0A0M8VBQ2	Streptomyces sp. NRRL WC-3618.
A0A117PLA5	Streptomyces phaeopurpureus.
A0A101QH37	Streptomyces antibioticus.
A0A0Q6WQT2	Streptomyces sp. Root369.
C9Z9P6	Streptomyces scabiei (strain 87.22)
A0A0F5W1R5	Streptomyces sp. WM6386.
A0A101S0S3	Streptomyces griseorubiginosus.
F3FFC9	Pseudomonas syringae pv. japonica str. M301072.
W4Q7J6	Bacillus wakoensis JCM 9140.
D3Q3H5	Stackebrandtia nassauensis (strain DSM 44728 / NRRL B-16338 / NBRC102104 / LLR-40K-21)
A0A101UQV4	Streptomyces sp. RV15.
A0A0E3UY79	Pontibacter korlensis.
J0KNT8	Acidovorax sp. CF316.
R2R3I2	Enterococcus malodoratus ATCC 43197.
R2QQA0	Enterococcus raffinosus ATCC 49464.
A0A0U3NCX5	Streptomyces sp. CdTB01.
A0A0X3XK85	Streptomyces sp. NRRL WC-3605.
A0A0N1FYN1	Actinobacteria bacterium OK006.
R2V875	Enterococcus gilvus ATCC BAA-350.
S0SMJ3	Enterococcus avium ATCC 14025.
A0A095CYZ5	Sphingopyxis sp. LC363.|Sphingopyxis sp. H038.|Sphingopyxis sp. H071.
K4R6W6	Streptomyces davawensis JCM 4913.
A0A0F5VUK8	Streptomyces sp. WM6386.
A0A0H4C7M1	Streptomyces sp. PBH53.
A0A0U5LLS8	Streptomyces reticuli.
A0A101R9S0	Streptomyces olivochromogenes.
V6KDP8	Streptomyces roseochromogenus subsp. oscitans DS 12.976.
A0A0M8VWF3	Streptomyces sp. AS58.
A0A117Q5S5	Streptomyces yokosukanensis.
A0A124H9Z4	Streptomyces pseudovenezuelae.
A0A023CQF6	Geobacillus stearothermophilus NUB3621.
A0A023DDS7	Geobacillus caldoxylosilyticus NBRC 107762.
A0A089XCQ3	Streptomyces glaucescens.
A0A117PH95	Streptomyces curacoi.
D6EQL5	Streptomyces lividans TK24.
A0A0Q7L3L4	Streptomyces sp. Root1319.|Streptomyces sp. Root55.
A0A101AM03	Mycobacterium sp. GA-2829.
K0C156	Cycloclasticus sp. (strain P1)|Cycloclasticus zancles 78-ME.
A0A0J5Q8I7	Puniceibacterium sp. IMCC21224.|Citreicella sp. 357.
J2X1H2	Rhizobium sp. AP16.
A0A074J7N5	Thalassospira permensis NBRC 106175.
K2M2Y0	Thalassospira profundimaris WP0211.
A0A0B4XXV9	Thalassospira xiamenensis M-5 = DSM 17429.
A0A0D8CED7	Thalassospira sp. HJ.
A0A0L1MF45	Pseudomonas syringae.
E8YUK6	Burkholderia sp. CCGE1001.
A0A086Y7D8	Haematobacter missouriensis.
K0DU33	Burkholderia phenoliruptrix BR3459a.
Q70V07	Pseudomonas putida
A0A107SRX3	Burkholderia anthina.
W6WAV3	Rhizobium sp. CF080.
A0A0D2HYA8	Dethiosulfatarculus sandiegensis.
A0A0X3SEG9	Streptomyces sp. NRRL F-5122.
A0A0J6FQC9	Anaerobacillus macyae.
A0A024P8M4	Halobacillus karajensis.
Q9KBB8	Bacillus halodurans (strain ATCC BAA-125 / DSM 18197 / FERM 7344 / JCM9153 / C-125)
R2S375	Enterococcus pallens ATCC BAA-351.
A0A0F0HXK9	Saccharothrix sp. ST-888.
S3FGC8	Exiguobacterium sp. S17.
A0A0F5ADC4	Streptomyces sp. MUSC164.
A0A0W1DXD2	Sphingopyxis sp. H050.
A0A0W1FCT8	Sphingopyxis sp. HIX.
A7Z2B8	Bacillus methylotrophicus (strain DSM 23117 / BGSC 10A6 / FZB42)
A0A099CEW2	Mycobacterium rufum.
A0A0A0TMP0	Bacillus subtilis.|Bacillus amyloliquefaciens (strain ATCC 23350 / DSM 7 / BCRC 11601 /NBRC 15535 / NRRL B-14393)
A0A0D7XRH4	Bacillus amyloliquefaciens
A0A0E1LKF6	Bacillus sp. BH072.|Bacillus amyloliquefaciens Y2.
A0A0F5KVZ6	Bacillus sp. TH008.
A0A0K6KWH9	Bacillus amyloliquefaciens
A0A0V8QNC8	Bacillus sp. NRRL B-41580.|Bacillus sp. NRRL B-4257.|Bacillus sp. KACC 18228.|Bacillus sp. 5B6.|Bacillus methylotrophicus UCMB5033.
A0A101YNG3	Bacillus methylotrophicus.
M5P7W9	Bacillus sonorensis L12.
A0A0G3V915	Bacillus amyloliquefaciens
A0A0J6EEJ6	Bacillus glycinifermentans.
A0A0K6LLS6	Bacillus amyloliquefaciens |Streptococcus pneumoniae.
A0A0U5PWT5	Bacillus methylotrophicus.
A0A0X8KFJ2	Bacillus sp. SDLI1.
A0A0Q9Y867	Virgibacillus soli.
A0A0Q3WI96	Brevibacillus choshinensis.
A0A0X3WUC1	Streptomyces sp. NRRL S-1521.
E4N9I2	Kitasatospora setae (strain ATCC 33774 / DSM 43861 / JCM 3304 / KCCA-0304 / NBRC 14216 / KM-6054)
A0A0B5DV26	Celeribacter indicus.
A0A0N1AT83	beta proteobacterium AAP51.
A0A0N1L0P4	beta proteobacterium AAP65.
A0A060NY89	Comamonadaceae bacterium B1.
A0A016XIB6	Hylemonella gracilis str. Niagara R.
F3KRI3	Hylemonella gracilis ATCC 19624.
A0A0T2ZM23	Hydrogenophaga sp. Root209.
A0A0Q5Z4L0	Ramlibacter sp. Leaf400.
A0A0R0MGC4	Curvibacter sp. PAE-UM.
A0A0F5K1N9	Burkholderia andropogonis.
A0A0Q4PRM9	Devosia sp. Leaf64.
I4MSD9	Hydrogenophaga sp. PBC.
V4PAT2	Asticcacaulis benevestitus DSM 16100 = ATCC BAA-896.
A0A0F5L691	Devosia soli.
A0A0Q6SZD7	Pelomonas sp. Root1217.
A0A0Q7SDP5	Pelomonas sp. Root1444.
A0A087M580	Devosia riboflavina.
A0A0Q8I996	Devosia sp. Root685.
A0A0P7XZX7	Rhodobacteraceae bacterium HLUCCA12.
X6KXM3	Rhodobacteraceae bacterium PD-2.
A0A0F5JZJ0	Burkholderia andropogonis.
A0A0S9LST0	Pseudorhodoferax sp. Leaf265.
W9BT00	Blastomonas sp. CACIA14H2.
D8P271	Ralstonia solanacearum CFBP2957.
A0A0P9Y713	Pseudomonas viridiflava.|Pseudomonas syringae pv. ribicola.
D8MYW3	Ralstonia solanacearum PSI07.
A0A093TVJ5	Ralstonia solanacearum
A0A0M4TBS4	Ralstonia solanacearum |Ralstonia solanacearum UW551.|Ralstonia solanacearum IPO1609.
A0A0P9L4U2	Pseudomonas amygdali pv. ciccaronei.
A0A0S4U4C7	Ralstonia solanacearum
A0A0K1ZQY6	Ralstonia solanacearum |Ralstonia solanacearum FQY_4.|Ralstonia solanacearum (strain GMI1000)
A0A0S4V671	Ralstonia solanacearum
A0A0P9VJ82	Pseudomonas syringae ICMP 11292.|Pseudomonas syringae pv. maculicola.
A0A0S9NWK0	Pseudorhodoferax sp. Leaf274.
A0A0P9LC03	Pseudomonas syringae pv. antirrhini.|Pseudomonas syringae pv. apii.
D8NG28	Ralstonia solanacearum CMR15.
A0A0P9UKS0	Pseudomonas amygdali pv. photiniae.
A0A0P9SUH8	Pseudomonas amygdali pv. hibisci.|Pseudomonas amygdali pv. lachrymans
A0A0N8RSF1	Pseudomonas amygdali pv. lachrymans |Pseudomonas amygdali pv. tabaci
A0A0P9IFK8	Pseudomonas amygdali pv. aesculi.|Pseudomonas amygdali pv. aesculi str. 0893_23.
A0A0P9J334	Pseudomonas amygdali.
A0A0P9PIS2	Pseudomonas amygdali pv. myricae.|Pseudomonas syringae pv. daphniphylli.|Pseudomonas savastanoi pv. nerii.|Pseudomonas savastanoi pv. savastanoi.|Pseudomonas savastanoi pv. retacarpa.|Pseudomonas savastanoi pv. fraxini.
A0A0Q0GKG9	Pseudomonas amygdali pv. ulmi.
A0A0P9MVV9	Pseudomonas syringae pv. castaneae.
A0A0P9NZ46	Pseudomonas syringae pv. cunninghamiae.|Pseudomonas amygdali pv. eriobotryae.|Pseudomonas amygdali pv. morsprunorum.
A0A0P9SD07	Pseudomonas savastanoi pv. glycinea
A0A0P9WVU3	Pseudomonas amygdali pv. mellea.|Pseudomonas savastanoi pv. phaseolicola |Pseudomonas savastanoi pv. phaseolicola (strain 1448A / Race 6)
A0A0P9RZR8	Pseudomonas ficuserectae.
A0A0Q6VV56	Massilia sp. Root351.
A0A0N8R2F7	Pseudomonas syringae pv. cerasicola.
A0A0P9ZTD7	Pseudomonas amygdali pv. sesami
A0A0P9KND6	Pseudomonas syringae pv. broussonetiae.
A0A084IPH5	Salinisphaera hydrothermalis C41B8.
A4XEI0	Novosphingobium aromaticivorans (strain DSM 12444 / F199)
A0A0Q7FIB8	Massilia sp. Root418.
A0A0K6ILY8	Marinomonas fungiae.
F2J5K2	Polymorphum gilvum (strain LMG 25793 / CGMCC 1.9160 / SL003B-26A1)
A0A105JTU4	Burkholderia ubonensis.
R4LQS4	Actinoplanes sp. N902-109.
A0A0S2JT81	Alcaligenes faecalis.
A0A0A2N471	Alcaligenes faecalis.|Alcaligenes sp. EGD-AK7.
A0A0M7FH87	Achromobacter sp.
A0A106C6A5	Alcaligenes faecalis.
B8KG85	gamma proteobacterium NOR5-3.
A0A084GJQ7	Bacillus cibi.
A0A084GL51	Bacillus indicus LMG 22858.
I0JHT5	Halobacillus halophilus (strain ATCC 35676 / DSM 2266 / JCM 20832 /NBRC 102448/ NCIMB 2269)
L5N7T5	Halobacillus sp. BAB-2008.
A0A0A2T8K9	Pontibacillus yanchengensis Y32.
A0A0M4FJ94	Bacillus gobiensis.
H0SNN4	Bradyrhizobium sp. ORS 375.
V6JH78	Streptomyces roseochromogenus subsp. oscitans DS 12.976.
S2YX91	Streptomyces sp. HGB0020.
A0A0A5I3Z0	Pontibacillus halophilus JSM 076056 = DSM 19796.
A3KIZ2	Streptomyces ambofaciens ATCC 23877.
D6EVR0	Streptomyces lividans TK24.
Q9L124	Streptomyces coelicolor (strain ATCC BAA-471 / A3(2)
A0A0H4C3N3	Streptomyces sp. PBH53.
A0A0N0AZ67	Streptomyces sp. NRRL F-7442.
A0A0U3F3D2	Streptomyces sp. CdTB01.
A0A0U5LHT5	Streptomyces reticuli.
A0A086N7X6	Streptomyces mutabilis.
A0A0C5FKW6	Streptomyces cyaneogriseus subsp. noncyanogenus.
A0A101Q4J7	Streptomyces corchorusii
A0A0N0Y9V6	Streptomyces sp. NRRL WC-3753.
A0A0N6ZU26	Streptomyces sp. CCM_MD2014.
A0A0F7W260	Streptomyces leeuwenhoekii.
H2JY57	Streptomyces hygroscopicus subsp. jinggangensis (strain 5008)
F5Z5S7	Alteromonas sp. (strain SN2)
W1RSC6	Marinomonas profundimaris.
B1Y199	Leptothrix cholodnii (strain ATCC 51168 / LMG 8142 / SP-6)
U6C342	uncultured bacterium.
A0A059KKQ7	Sphaerotilus natans subsp. natans DSM 6575.
U6C134	uncultured bacterium.
A0A0X2UY77	Burkholderia udeis.
A0A0M4NNM3	Burkholderia sp. HB1.
A0A0D5V7L8	Burkholderia fungorum.
Q9ZHH7	Burkholderia sartisoli.|Burkholderia sp. C3.
A0A0C1K8M8	Pseudomonas sp. C5pp.
A0A096DX98	Comamonas testosteroni
A0A0D5APQ1	Ralstonia mannitolilytica.
C7DQY8	Burkholderia sp. C3.
Q08670	Pseudomonas putida
G9G7I8	Pseudomonas sp. MC1.|uncultured bacterium.|Pseudomonas putida
G9I2S5	uncultured Acidovorax sp.
T1X5U6	Variovorax paradoxus B4.
O85031	Ralstonia sp. U2.
A0A0M4FN20	Pseudomonas gessardii.
C3VIX3	Pseudomonas putida
A0A0D1AXM9	Arthrobacter sp. SPG23.
Q51497	Pseudomonas aeruginosa.
W9TAK9	Pseudomonas sp. BAY1663.
A0A031M3W4	Pseudomonas bauzanensis.
A0A061JSU4	Pseudomonas stutzeri KOS6.|Pseudomonas balearica DSM 6083.|Pseudomonas stutzeri CCUG 29243.
L1M0P5	Pseudomonas putida CSV86.
A0A023WY96	Pseudomonas stutzeri
A0A0Q5N3B7	Arthrobacter sp. Leaf337.
S6JMZ2	Pseudomonas stutzeri B1SMN1.
Q9ZI70	Pseudomonas stutzeri
A0A0Q9MI82	Arthrobacter sp. Soil736.
A0A085BQV3	Sulfitobacter sp. CB2047.
A1VQ58	Polaromonas naphthalenivorans (strain CJ2)
A0A0J1CWN5	Burkholderia glathei PML1
Q3S4C7	Polaromonas naphthalenivorans (strain CJ2)
F0MC22	Arthrobacter phenanthrenivorans (strain DSM 18606 / JCM 16027 / LMG23796 / Sphe3)
Q938R5	Pseudomonas fluorescens.
A0A0Q0BS91	Pseudomonas syringae pv. spinaceae.|Pseudomonas syringae pv. syringae.
F0MC43	Arthrobacter phenanthrenivorans (strain DSM 18606 / JCM 16027 / LMG23796 / Sphe3)
S6ITL3	Pseudomonas sp. CFII64.
A0A095CL58	Rhodovulum sp. NI22.
A1AYF2	Paracoccus denitrificans (strain Pd 1222)
A0A010RUB5	Pseudomonas fluorescens HK44.
A0A074TF54	Thioclava dalianensis.
A0A0N8NX72	Pseudomonas fluorescens.
A0A0D9AA51	Pseudomonas sp. ES3-33.
A0A0N9NZS7	Confluentimicrobium sp. EMB200-NS6.
A0A075P619	Pseudomonas fluorescens.|Pseudomonas mosselii SJ10.|Pseudomonas sp. ICMP 19500.|Pseudomonas taiwanensis SJ9.|Pseudomonas sp. TKP.|Pseudomonas sp. FH1.
J2PWA4	Pseudomonas sp. GM33.
A0A0Q7ZYI1	Pseudomonas sp. Root562.
F8WTY8	Rhizobium naphthalenivorans.
J2SJ89	Pseudomonas sp. GM50.
A0A120AN62	Pseudomonas syringae pv. syringae.|Pseudomonas syringae pv. spinaceae.
E0X728	Pseudomonas putida |Pseudomonas putida (strain DOT-T1E)
Q6XUN9	Pseudomonas putida ND6.
A0A0M4CMN6	Corynebacterium deserti GIMN1.010.
J3E6Z4	Pseudomonas sp. GM16.|Pseudomonas sp. GM24.
J2L3Z8	Rhizobium sp. CF142.
A0A0J8FQT1	Pseudomonas sp. KG01.
A0A120G0I5	Pseudomonas fluorescens.
A0A0J5GJG8	Vogesella sp. EB.
A0A0M3DN70	Afipia massiliensis.
H4FAW0	Rhizobium sp. PDO1-076.
A0A072BRD3	Rhizobium leguminosarum bv. phaseoli CCGM1.
A0A0M3GEQ6	Rhizobium phaseoli Ch24-10.
K0Q4V3	Rhizobium mesoamericanum STM3625.
A0A0R3LLY0	Bradyrhizobium valentinum.
B3Q3Y5	Rhizobium etli (strain CIAT 652)
J2I3Q7	Rhizobium sp. CF122.
A0A0P0HC85	Ketogulonicigenium vulgare.|Ketogulonicigenium vulgare (strain Y25)|Ketogulonicigenium vulgare (strain WSH-001)
B5WKW4	Burkholderia sp. H160.
A0A0B1PVR0	Halomonas hydrothermalis.
A0A0H1A4V9	Mesorhizobium sp. LC103.
A0A0R3CC91	Bradyrhizobium yuanmingense.
A0A0Q8PAU2	Noviherbaspirillum sp. Root189.
N6V968	Rhizobium freirei PRF 81.
A0A081MC93	Rhizobium sp. R1-200B4.
A0A0F5LKA6	Devosia limi DSM 17137.
A0A0N1MEW2	Rhizobium acidisoli.
A0A0T2MUC0	Devosia sp. Root635.
A0A0X8CPU8	Bradyrhizobium sp. CCGE-LA001.
J5PRP9	Rhizobium sp. CCGE 510.
A0A021XEI1	Shinella sp. DD12.
A0A0Q7I5E3	Devosia sp. Root436.
A0A0X3ABW6	Burkholderia udeis.
A0A0R3MM51	Bradyrhizobium retamae.
A0A0A6T645	Burkholderia sacchari.
A0A0F5PW82	Devosia psychrophila.
G4RCC3	Pelagibacterium halotolerans (strain JCM 15775 / CGMCC 1.7692 / B2)
L0NKC0	Rhizobium sp. NT-26.
A0A087LMW5	Devosia sp. 17-2-E-8.
A0A0A3XRV7	Bradyrhizobium japonicum.
A0A0C3I9H4	Halomonas sp. KHS3.
Q11FE7	Chelativorans sp. (strain BNC1)
A0A0D5VGY8	Burkholderia fungorum.
G4F2G6	Halomonas sp. HAL1.
K0IGA3	Acidovorax sp. KKS102.
A0A0Q5VX54	Rhizobium sp. Leaf371.
A0A024KJA5	Devosia sp. DBB001.
A0A0R3LWG5	Bradyrhizobium jicamae.
T0J8T5	Sphingobium ummariense RL-3.
A0A060IGS1	Rhizobium etli bv. mimosae str. IE4771.
A0A096FRF8	Comamonas testosteroni
A0A0A8GNK7	Rhizobium etli bv. phaseoli str. IE4803.
A0A0D5LYZ1	Halomonas sp. KO116.
A0A0Q0Z4P6	Acidovorax sp. SD340.
A0A0X2TLC6	Burkholderia choica.
A1VL11	Polaromonas naphthalenivorans (strain CJ2)
T0HF02	Sphingobium lactosutens DS20.
T2L7I7	Halomonas sp. A3H3.
A0A096CXU9	Comamonas testosteroni |Comamonas thiooxydans.|Comamonas sp. E6.
A0A0E3CGE5	Comamonas testosteroni
A0A0J0A2P5	Delftia tsuruhatensis.
A0A0K0TUJ3	Devosia sp. H5989.
A0A0P9D4I8	Variovorax paradoxus.
A0A0R3NA61	Bradyrhizobium lablabi.
A0A0S2UL00	Burkholderia caribensis.
A0A124RUW8	Burkholderia sp. MSMB0856.
R7XQS5	Ralstonia sp. GA3-3.
A0A081JBN7	Delftia sp. 670.|Delftia acidovorans CCUG 274B.|Delftia acidovorans CCUG 15835.
A0A0E3BJ23	Comamonas testosteroni
A1VU03	Polaromonas naphthalenivorans (strain CJ2)
D0J2C2	Comamonas testosteroni (strain CNB-2)
A0A0L7MDT0	Comamonas testosteroni
B7X5V8	Comamonas testosteroni KF-1.
H1RQI1	Comamonas testosteroni ATCC 11996.
J0CY94	Rhizobium leguminosarum bv. trifolii WSM2297.
A0A072TC05	Delftia tsuruhatensis.
A0A080NPQ2	Delftia acidovorans
A0A105E5M9	Burkholderia cepacia
A0A031IR97	Delftia sp. RIT313.
A0A076PPY1	Comamonas testosteroni TK102.
A0A0Q8LG28	Acidovorax sp. Root70.
A0A0S6UXI6	Bradyrhizobium sp. DOA9.
A9BN28	Delftia acidovorans (strain DSM 14801 / SPH-1)
F6AM48	Delftia sp. (strain Cs1-4)
A0A0Q4IXY8	Sphingobium sp. Leaf26.
K0HWA3	Acidovorax sp. KKS102.
A0A014P5G3	Comamonas aquatica DA1877.
A0A0R3D200	Bradyrhizobium manausense.
A0A119HQL7	Burkholderia cepacia
D8D4K1	Comamonas testosteroni S44.
Q89GC8	Bradyrhizobium diazoefficiens (strain JCM 10833 / IAM 13628 / NBRC14792 / USDA 110)
A0A0M2L9T7	Comamonas testosteroni
A0A102FGH6	Burkholderia cepacia
A0A105HWT8	Burkholderia cepacia
A0A106MC78	Burkholderia cepacia
A0A106QNK3	Burkholderia cepacia
A0A106ZC70	Burkholderia cepacia
A0A108JFG5	Burkholderia cepacia
A0A119ERH7	Burkholderia ubonensis.
A0A125CEL4	Burkholderia cepacia
N8P2J7	Acinetobacter bohemicus ANC 3994.
U2FV67	Burkholderia sp. AU4i.
A0A0Q6ARF8	Bradyrhizobium sp. Leaf396.
A0A102N6Z2	Burkholderia cepacia
A0A102TLY5	Burkholderia cepacia
A0A102VR58	Burkholderia lata (strain ATCC 17760 / LMG 22485 / NCIMB 9086 / R18194/ 383)|Burkholderia sp. LK4.|Burkholderia cepacia
A0A105CT77	Burkholderia cepacia
A0A105XQJ6	Burkholderia cepacia
A0A107R5I3	Burkholderia cepacia
A0A031JMN2	Sphingomonas paucimobilis
A0A0D8E1W1	Burkholderia sp. USM B20.
A0A119B8V6	Burkholderia cepacia
A0A0X2TFJ7	Burkholderia sp.
J3DLH5	Herbaspirillum sp. CF444.
A0A095XKM4	Burkholderia gladioli
A0A0B2BFC1	Mumia flava.|Burkholderia contaminans LMG 23361.
A0A103HCG3	Burkholderia cepacia
A0A103KJH0	Burkholderia cepacia
G0F0C9	Cupriavidus necator (strain ATCC 43291 / DSM 13513 / N-1)
Q46RL7	Cupriavidus pinatubonensis (strain JMP 134 / LMG 1197)
U1ZR60	Alcaligenes sp. EGD-AK7.
A0A0D8KR58	Agrobacterium arsenijevicii.
A0A0E3U631	Pandoraea oxalativorans.
A0A0Q8TD72	Acidovorax sp. Root219.
A0A107NRJ3	Burkholderia multivorans.
A0A118Z768	Burkholderia cepacia
R7X6T2	Pandoraea sp. SD6-2.
A0A0J1CTZ6	Burkholderia glathei PML1
A0A0S3Q010	Variibacter gotjawalensis.
A0A106YB38	Burkholderia cepacia
A0A107RLZ3	Burkholderia cepacia
F2LM15	Burkholderia gladioli (strain BSR3)
Q0KCL6	Cupriavidus necator (strain ATCC 17699 / H16 / DSM 428 / Stanier 337)
A0A031LJZ2	Acinetobacter sp. Ver3.
A0A071MAK5	Burkholderia cenocepacia.
A0A095FC09	Burkholderia gladioli
A0A0J1CVP1	Burkholderia glathei PML1
A0A0J8VIH4	Acinetobacter sp. VT 511.
A0A104JE80	Burkholderia gladioli
A0A106FPW2	Burkholderia cepacia
A0A106LRM7	Burkholderia territorii.
A0A107DE13	Burkholderia cepacia
A0A119KEU3	Burkholderia cepacia
A0A125F526	Burkholderia cepacia
B2TE88	Burkholderia phytofirmans (strain DSM 17436 / PsJN)
J0U373	Acidovorax sp. CF316.
R0EKU2	Herbaspirillum frisingense GSF30.
V4ZLU7	Burkholderia cenocepacia KC-01.
A0A095W2E5	Burkholderia gladioli
A0A0M2QIN6	Burkholderia gladioli
A0A106M5J4	Burkholderia territorii.
A0A014B8M1	Acinetobacter baumannii 25977_8.|Acinetobacter baumannii 25977_6.|Acinetobacter baumannii 25977_3.|Acinetobacter baumannii 25977_2.|Acinetobacter baumannii 25977_4.|Acinetobacter baumannii 25977_7.|Acinetobacter baumannii 25977_1.|Acinetobacter baumannii 25977_10.|Acinetobacter baumannii 796380-1375.|Acinetobacter baumannii 25977_9.
A0A0Q8TFE2	Acidovorax sp. Root217.
A0A103BCB7	Burkholderia sp. ABCPW11.
A0A119P2Z5	Burkholderia territorii.
N8Z687	Acinetobacter schindleri CIP 107287.
A0A088U004	Burkholderia cepacia ATCC 25416.
A0A096FRH2	Comamonas testosteroni
A0A0A7XSZ1	Acinetobacter nosocomialis.
A0A0D7UZJ6	Halomonas meridiana.
A0A0Q6ZQI6	Acidovorax sp. Root402.
A0A0W7Z0J1	Acidovorax sp. 12322-1.
A0A105Q4H6	Burkholderia ubonensis.
A0A106X8Z9	Burkholderia ubonensis.
B2JW83	Burkholderia phymatum (strain DSM 17167 / STM815)
R8Y171	Acinetobacter calcoaceticus ANC 3811.
A0A0A8XFW3	Acinetobacter calcoaceticus.
N9Q9W9	Acinetobacter sp. NIPH 2168.
N9QR75	Acinetobacter sp. NIPH 542.
A0A009I5T2	Acinetobacter baumannii 1295259.|Acinetobacter pittii
A0A010GWE0	Acinetobacter baumannii 907131.|Acinetobacter baumannii 883425.
A0A062KWS6	Acinetobacter baumannii 1571545.
A0A0A8C1D4	Pandoraea pulmonicola.
A0A0B2UAL3	Acinetobacter oleivorans.|Acinetobacter calcoaceticus.
A0A0D5YKZ8	Acinetobacter baumannii.|Acinetobacter baumannii MRSN 3527.|Acinetobacter baumannii (strain AYE)|Acinetobacter baumannii NIPH 60.
A0A0Q1QHJ1	Acinetobacter pittii
A0A0Q1TLB9	Acinetobacter baumannii.
A0A105KV91	Burkholderia ubonensis.
A0A118Q6L8	Burkholderia pyrrocinia
A0A119ANI0	Burkholderia ubonensis.
A0A125B0C3	Burkholderia ubonensis.
D8D4L1	Comamonas testosteroni S44.
J0JC40	Alcaligenes faecalis subsp. faecalis NCIB 8687.
K9A0Z9	Acinetobacter sp. WC-141.
K9AY82	Acinetobacter sp. WC-323.
N8S9Q0	Acinetobacter seifertii.
N9AG61	Acinetobacter soli NIPH 2899.
W8WWU5	Castellaniella defragrans 65Phen.
A0A009JAT7	Acinetobacter baumannii 1437282.
A0A013T8R9	Acinetobacter baumannii 742879.
A0A0C5JXY8	Pandoraea vervacti.
A0A0E3BJ36	Comamonas testosteroni
A0A0L7MDS0	Comamonas testosteroni
A0A0M1I1P9	Acinetobacter sp. C15.
A0A0S9LGN8	Pseudorhodoferax sp. Leaf265.
A0A0U1Q321	Lampropedia cohaerens.
A0A106R1Q8	Burkholderia ubonensis.
A0A107F9E2	Burkholderia ubonensis.
D4XNN8	Acinetobacter haemolyticus ATCC 19194.
N9D6T6	Acinetobacter calcoaceticus ANC 3680.
N9I151	Acinetobacter baumannii NIPH 601.
R8YNQ7	Acinetobacter pittii ANC 4050.
R8Z8L9	Acinetobacter pittii ANC 4052.
A0A009R3X0	Acinetobacter baumannii 809848.
A0A0B0KQK6	Acinetobacter sp. neg1.
A0A0E2GZ27	Acinetobacter pittii ATCC 19004 = CIP 70.29.
A0A0E3CGF5	Comamonas testosteroni
A0A0M3C150	Acinetobacter pittii
A0A104IY81	Burkholderia ubonensis.
A0A104SMQ8	Burkholderia ubonensis.
A0A108JHV1	Burkholderia ubonensis.
A0A118R1H0	Burkholderia ubonensis.
A0A119VDY0	Burkholderia ubonensis.
A0A125FJ66	Burkholderia ubonensis.
D0J2D2	Comamonas testosteroni (strain CNB-2)
N8X3M8	Acinetobacter sp. NIPH 817.
N8ZJC8	Acinetobacter gerneri DSM 14967 = CIP 107464.
N9R5L7	Acinetobacter sp. NIPH 3623.
A0A009YMN1	Acinetobacter baumannii 479375.|Acinetobacter ursingii NIPH 706.
A0A096CXV6	Comamonas testosteroni
A0A0B2XSI9	Acinetobacter baumannii.
A0A0B3T2K6	Pandoraea pnomenusa.
A0A0E3BVM3	Comamonas testosteroni
A0A0K6HJK3	Comamonas thiooxydans.
A0A0M2DSM8	Comamonas sp. E6.
A0A0M2LF01	Comamonas testosteroni
A0A0W1QPR4	Sphingomonas sp. WG.
A0A105DYY1	Burkholderia ubonensis.
A0A105JDM9	Burkholderia ubonensis.
A0A119G378	Burkholderia ubonensis.
D0RZT4	Acinetobacter calcoaceticus RUH2202.
D8JP63	Acinetobacter oleivorans (strain JCM 16667 / KCTC 23045 / DR1)
E8YS33	Burkholderia sp. CCGE1001.
F2IWW7	Polymorphum gilvum (strain LMG 25793 / CGMCC 1.9160 / SL003B-26A1)
N9D7C5	Acinetobacter ursingii ANC 3649.
N9KQR2	Acinetobacter baumannii NIPH 80.|Acinetobacter baumannii NIPH 410.
Q7X0E2	Acinetobacter baylyi (strain ATCC 33305 / BD413 / ADP1)
W3T2G0	Acinetobacter baumannii CI78.
A0A009G1J4	Acinetobacter baumannii 1289694.|Acinetobacter baumannii 1475718.|Acinetobacter baumannii 1578804.|Acinetobacter baumannii 263903-2.|Acinetobacter baumannii 1245249.|Acinetobacter baumannii 723929.|Acinetobacter baumannii 1294243.|Acinetobacter baumannii 225588.|Acinetobacter baumannii 1564232.|Acinetobacter baumannii 478810.|Acinetobacter baumannii 1264765.|Acinetobacter baumannii 1451147.|Acine…
A0A013RL26	Acinetobacter baumannii 573719.
A0A0A8BL25	Pandoraea sputorum.
A0A0Q5GG97	Acinetobacter sp. Leaf130.
A0A0U3JXM6	Herbaspirillum rubrisubalbicans M1.
A0A104K007	Burkholderia ubonensis.
A0A105KHM8	Burkholderia ubonensis.
A0A107DCX2	Burkholderia ubonensis.
A0A107J7R3	Burkholderia ubonensis.
A0A107KEG2	Burkholderia ubonensis.
A0A118XTR8	Burkholderia ubonensis.
B5WAV6	Burkholderia sp. H160.
D5WG73	Burkholderia sp. (strain CCGE1002)
E1TEM7	Burkholderia sp. (strain CCGE1003)
N8WHA0	Acinetobacter sp. NIPH 758.
N9BV41	Acinetobacter ursingii DSM 16037 = CIP 107286.
N9HWU1	Acinetobacter baumannii NIPH 201.
N9J402	Acinetobacter baumannii NIPH 67.
A0A009FZ19	Acinetobacter baumannii 984213.|Acinetobacter baumannii.
A0A009G5C8	Acinetobacter baumannii 118362.|Acinetobacter baumannii.
A0A009I6M7	Acinetobacter baumannii 1295743.|Acinetobacter baumannii.
A0A009JQK4	Acinetobacter baumannii 1419130.
A0A013IF71	Acinetobacter baumannii 1130196.|Acinetobacter baumannii 1592897.|Acinetobacter baumannii 6112.|Acinetobacter baumannii BIDMC 57.|Acinetobacter nosocomialis NIPH 386.|Acinetobacter baumannii.|Acinetobacter sp. WC-487.
A0A013SBA3	Acinetobacter baumannii 826659.
A0A062EUQ7	Acinetobacter baumannii 855125.
A0A062GMM6	Acinetobacter baumannii 72431.
A0A086Y567	Haematobacter massiliensis.
A0A0E1FJV5	Acinetobacter baumannii.
A0A0H4UYJ7	Acinetobacter baumannii.|Acinetobacter baumannii (strain ATCC 17978 / CIP 53.77 / LMG 1025 /NCDC KC755 / 5377)
A0A0N9VDH8	Acinetobacter equi.
A0A105GEW0	Burkholderia ubonensis.
A0A105MT18	Burkholderia ubonensis.
A0A108IKS4	Burkholderia ubonensis.
A0A119FA43	Burkholderia ubonensis.
A0A119IHA3	Burkholderia ubonensis.
A0A119UZH4	Burkholderia ubonensis.
A1W9P3	Acidovorax sp. (strain JS42)
C0VJD4	Acinetobacter sp. ATCC 27244.|Acinetobacter haemolyticus NIPH 261.
D0CE66	Acinetobacter baumannii ATCC 19606 = CIP 70.34.
K8RGX6	Burkholderia sp. SJ98.
L9P0B1	Acinetobacter baumannii Naval-57.
N9GMK6	Acinetobacter haemolyticus CIP 64.3.
A0A009R9Z8	Acinetobacter baumannii 951631.|Acinetobacter baumannii 496487.|Acinetobacter baumannii 754286.
A0A010IPC1	Acinetobacter baumannii 1542444.
A0A0G4QN36	Acinetobacter baumannii.
A0A0J0UL54	Diaphorobacter sp. J5-51.
A0A0Q9DM69	Acidovorax sp. Root275.
A0A0R0RV11	Acinetobacter pittii
F7UBX5	Agrobacterium tumefaciens F2.
L9M4I9	Acinetobacter sp. OIFC021.
A0A010GC93	Acinetobacter baumannii 1106579.|Acinetobacter baumannii.|Acinetobacter baumannii NIPH 615.|Acinetobacter baumannii 83444.
A0A010K394	Acinetobacter baumannii 1566109.
A0A062IID6	Acinetobacter baumannii 233846.
A0A0X3QJV4	Acinetobacter baumannii.
A0A0X7BYP0	Acinetobacter baumannii.
A0A104EL08	Burkholderia ubonensis.
A0A104TC38	Burkholderia ubonensis.
A0A124V980	Burkholderia ubonensis.
F0KHM8	Acinetobacter calcoaceticus (strain PHEA-2)
U1U0V8	Acinetobacter baumannii EGD-HP18.
A0A028IWT9	Acinetobacter baumannii LAC-4.|Acinetobacter baumannii.
A0A0B8ZNU9	Burkholderia multivorans.
A0A0E1JN98	Acinetobacter baumannii.
A0A0H3WXU5	Pandoraea faecigallinarum.
A0A0Q4H164	Xylophilus sp. Leaf220.
A0A0Q4RLX0	Acidovorax sp. Leaf78.
A0A0Q7P3X4	Rhizobium sp. Root491.|Agrobacterium sp. (strain H13-3)
A0A104EYU9	Burkholderia ubonensis.
A0A118BKZ9	Burkholderia ubonensis.
W8FRX4	Agrobacterium tumefaciens LBA4213
A0A0M6YND1	Labrenzia alba.
A0A0S9EPY0	Acidovorax sp. Leaf76.
D8J1P5	Herbaspirillum seropedicae (strain SmR1)
K1ECY2	Acinetobacter baumannii WC-692.
A0A0X2T4W7	Burkholderia sp.
A0A0X2WRD9	Burkholderia sp.
A0A0X2Z270	Burkholderia sp.
A0A118TG42	Burkholderia multivorans.
A0A076PF45	Comamonas testosteroni TK102.
A0A0B5FG44	Pandoraea apista.
A0A0H3KLQ0	Burkholderia multivorans (strain ATCC 17616 / 249)
A0A0X7A8K8	Agrobacterium sp. D14.
A0A106N601	Burkholderia multivorans.
A0A118XCJ8	Burkholderia multivorans.
B9B468	Burkholderia multivorans CGD1.
J4S0F8	Burkholderia multivorans CF2.
S3MXE3	Acinetobacter rudis CIP 110305.
A0A0A6Q592	Burkholderia sacchari.
A0A105TXR9	Burkholderia multivorans.
H1RQH1	Comamonas testosteroni ATCC 11996.
A0A0L6K2D1	Agrobacterium sp. SUL3.
A0A0Q8G7G5	Rhizobium sp. Root651.
A0A0X3B4F6	Burkholderia sp.
A0A102LV99	Burkholderia ubonensis.
V5UHG0	Pandoraea sp. RB-44.
A0A024IZB6	Rhizobium radiobacter
A0A088U4I4	Burkholderia cenocepacia.
A0A102HUZ5	Burkholderia ubonensis.
A0A102JZ80	Burkholderia ubonensis.
A0A102K2W2	Burkholderia ubonensis.
A0A102X1I3	Burkholderia ubonensis.
A0A103RE85	Burkholderia pseudomultivorans.
A0A104CUF3	Burkholderia territorii.
A0A118AYC3	Burkholderia pseudomultivorans.|Burkholderia sp. TJI49.
A0A119KYE1	Burkholderia ubonensis.
A0A124P252	Burkholderia ubonensis.
B7X5V1	Comamonas testosteroni KF-1.
A0A102LE74	Burkholderia ubonensis.
A0A102NR15	Burkholderia ubonensis.
A0A107SJI6	Burkholderia anthina.
A0A108C5A1	Burkholderia ubonensis.
H0HCR2	Agrobacterium tumefaciens 5A.
V5PUY7	Pandoraea pnomenusa 3kgm.
A0A084D8F8	Burkholderia sp. MSh2.
A0A0B6SBN7	Burkholderia glumae PG1.
A0A0G3Z0Y9	Burkholderia contaminans.
A0A0P0K8W2	Burkholderia plantarii.
A0A103D8R5	Burkholderia anthina.
A0A103FX90	Burkholderia vietnamiensis.
A0A106DIR8	Burkholderia anthina.
F5JAK2	Agrobacterium sp. ATCC 31749.
A0A0B2AYL4	Mumia flava.|Burkholderia contaminans LMG 23361.
A0A0C4YQ30	Cupriavidus basilensis.
A0A106E3I5	Burkholderia territorii.
A0A107IQT6	Burkholderia ubonensis.
A0A124PVK7	Burkholderia vietnamiensis.
A0A0C3N131	Thauera aminoaromatica S2.|Thauera sp. SWB20.|Thauera sp. (strain MZ1T)
A0A103EHV9	Burkholderia sp. BDU5.
A0A103G2J5	Burkholderia vietnamiensis.
A0A104DII0	Burkholderia territorii.
A0A118EK32	Burkholderia vietnamiensis.
A0A119XN01	Burkholderia territorii.
A0A081V260	Burkholderia cepacia
A0A107VZQ2	Burkholderia pseudomultivorans.
J7J8R0	Burkholderia cepacia GG4.
Q39DF9	Burkholderia lata (strain ATCC 17760 / LMG 22485 / NCIMB 9086 / R18194/ 383)
A0A063BK68	Burkholderia sp. lig30.
A0A0G3WKP3	Burkholderia pyrrocinia
A0A104BDQ3	Burkholderia sp. MSMB1826.
A0A105EAY9	Burkholderia territorii.
A0A105ER71	Burkholderia territorii.
A0A106MQH8	Burkholderia territorii.
A0A124T351	Burkholderia territorii.
U4Q2G5	Rhizobium sp. IRBG74.
N2JMG3	Pseudomonas sp. HPB0071.
A0A095G7D9	Burkholderia cepacia |Burkholderia cenocepacia.
A0A0A3KH05	Burkholderia pseudomallei ABCPW 111.|Burkholderia sp. MSMB0266.|Burkholderia sp. MSMB2040.|Burkholderia sp. MSMB2042.|Burkholderia sp. MSMB1498.|Burkholderia sp. MSMB0265.
A0A0D6SFB1	Rhizobium sp. UR51a.|Rhizobium radiobacter
A0A0J6A2V9	Burkholderia cepacia
A0A102MDL7	Burkholderia sp. NRF60-BP8.
A0A103QPZ0	Burkholderia ubonensis.
A0A106JEW0	Burkholderia ubonensis.
A0A107LAH6	Burkholderia cenocepacia.
B1YVR8	Burkholderia ambifaria (strain MC40-6)
A0A087P1B9	Burkholderia pyrrocinia
A0A0J5X5K8	Burkholderia cepacia
A0A0U3TZV6	Burkholderia cepacia JBK9.
A0A0X7A799	Agrobacterium sp. LY4.
A0A0X8IUZ9	Rhizobium radiobacter
A0A103L6K1	Burkholderia sp. FL-7-2-10-S1-D7.
A0A104CA57	Burkholderia sp. MSMB1835.
A0A107QXC8	Burkholderia sp. MSMB617WGS.
B1FCL0	Burkholderia ambifaria IOP40-10.
B1JXJ2	Burkholderia cenocepacia (strain MC0-3)
H1S8U7	Cupriavidus basilensis OR16.
Q0BCD7	Burkholderia ambifaria (strain ATCC BAA-244 / AMMD)
A0A098RM56	Rhizobium sp. H41.
A0A118IMD2	Burkholderia sp. MSMB0852.
A0A119GSX4	Burkholderia territorii.
G7HI03	Burkholderia cenocepacia H111.
A0A083ZM73	Rhizobium radiobacter |Agrobacterium fabrum (strain C58 / ATCC 33970)
A0A095EFG6	Burkholderia cepacia |Burkholderia sp. MSMB2157WGS.
A0A0F6L5G8	Burkholderia pseudomallei MSHR4000.
A0A0J9DP81	Ralstonia sp. MD27.
A0A0U2IY13	Pandoraea norimbergensis.
A0A103PAS1	Burkholderia diffusa.
A0A103QVA7	Burkholderia territorii.
A0A107Q422	Burkholderia territorii.
A0A117WEX2	Burkholderia diffusa.
A0A117WPX1	Burkholderia territorii.
C5AHS2	Burkholderia glumae (strain BGR1)
A0A0H2XS62	Burkholderia cenocepacia (strain AU 1054)
A0A102GBR1	Burkholderia territorii.
A0A102GUB5	Burkholderia sp. RF7-non_BP4.|Burkholderia sp. RF7-non_BP1.
A0A118E346	Burkholderia sp. BDU8.
A0A119GMC5	Burkholderia territorii.
A0A119NV65	Burkholderia territorii.
A0A124ULE4	Burkholderia diffusa.
M8B3U4	Agrobacterium tumefaciens str. Cherry 2E-2-2.
A0A088XQS9	Burkholderia oklahomensis.|Burkholderia oklahomensis EO147.
A0A095MRT1	Burkholderia pseudomallei |Burkholderia mallei |Burkholderia pseudomallei 305.|Burkholderia pseudomallei Pakistan 9.|Burkholderia pseudomallei 1710a.|Burkholderia pseudomallei MSHR2543.|Burkholderia mallei (strain ATCC 23344)|Burkholderia pseudomallei (strain 1026b)|Burkholderia mallei (strain NCTC 10229)|Burkholderia pseudomallei (strain 668)|Burkholderia pseudomallei (strain 1106a)|Burkholderia…
A0A102FSY6	Burkholderia sp. RF4-BP95.
A0A106MU59	Burkholderia territorii.
A0A107NPD4	Burkholderia diffusa.
K5CW12	Bradyrhizobium lupini HPC
A0A102ELA4	Burkholderia sp. RF2-non_BP3.
A0A102EUN1	Burkholderia oklahomensis C6786.
A0A108EZV9	Burkholderia territorii.
A0A118Y4A5	Burkholderia territorii.
A0A124PFU9	Burkholderia sp. BDU6.
A0A0E1U327	Burkholderia pseudomallei 576.|Burkholderia pseudomallei
A0A0J6F6N4	Burkholderia pseudomallei
C4KR91	Burkholderia pseudomallei MSHR346.
A0A107GVB0	Burkholderia cepacia
A0A125PC47	Burkholderia cenocepacia.
A0A0M1IKS1	Burkholderia cenocepacia.
A0A103VEV1	Burkholderia sp. MSMB1072.
Q2T0N7	Burkholderia thailandensis (strain E264 / ATCC 700388 / DSM 13276 /CIP 106301)
A0A071MS57	Burkholderia cenocepacia.|Burkholderia seminalis.
A0A088TTR5	Burkholderia cepacia ATCC 25416.|Burkholderia cepacia
A0A0D5LJF5	Burkholderia sp. 2002721687.|Burkholderia sp. Bp5365.|Burkholderia sp. MSMB122.
A0A0D6VC88	Burkholderia pseudomallei
A0A0T7BEH5	Burkholderia thailandensis 34.
A0A103UUJ4	Burkholderia diffusa.
A0A105I198	Burkholderia cepacia
A0A118FUY5	Burkholderia cepacia
A0A119K002	Burkholderia cepacia
A0A125G1V4	Burkholderia cepacia
A0A0J5VTB9	Burkholderia lata (strain ATCC 17760 / LMG 22485 / NCIMB 9086 / R18194/ 383)|Burkholderia sp. LK4.
A0A102FZF6	Burkholderia cepacia
A0A103J1K4	Burkholderia cepacia
A0A103NKG8	Burkholderia thailandensis.
A0A104M2P6	Burkholderia sp. MSMB1552.
A0A106R1Y8	Burkholderia cepacia
A0A119B246	Burkholderia cepacia
A0A125F8G3	Burkholderia cepacia
E1TEZ4	Burkholderia sp. (strain CCGE1003)
A0A119BIE5	Burkholderia cepacia
A0A088UWS7	Burkholderia cenocepacia.
A0A102LX85	Burkholderia latens.
A0A105UK66	Burkholderia cepacia
A0A106AZ58	Burkholderia cepacia
A0A106YZN8	Burkholderia cepacia
W8X5Z4	Castellaniella defragrans 65Phen.
A0A103NCS1	Burkholderia thailandensis.
A0A0J5ZY18	Burkholderia cepacia
A0A0L7VY90	Burkholderia multivorans R-20526.
A0A0D5IT62	Burkholderia dolosa AU0158.|Burkholderia cepacia
A0A0G3WWU3	Burkholderia pyrrocinia
A0A0H3KXL8	Burkholderia multivorans (strain ATCC 17616 / 249)
A0A117XB82	Burkholderia ubonensis.
A0A118HWM2	Burkholderia ubonensis.
L0GX17	Thioflavicoccus mobilis 8321.
A0A088UYW0	Burkholderia cenocepacia.
A0A087NUL2	Burkholderia pyrrocinia
A0A102HPF6	Burkholderia ubonensis.
A0A102WF74	Burkholderia pseudomultivorans.
A0A102WWD8	Burkholderia ubonensis.
A0A103R6T1	Burkholderia pseudomultivorans.
A0A107WAE3	Burkholderia pseudomultivorans.
A0A117XY18	Burkholderia ubonensis.
A0A103FTS5	Burkholderia vietnamiensis.
A0A117XIZ4	Burkholderia ubonensis.
A0A125A6I5	Burkholderia multivorans.
A0A107FCJ9	Burkholderia ubonensis.
A0A118WC85	Burkholderia vietnamiensis.
A0A0B8YZR0	Burkholderia multivorans.
A0A103G6X9	Burkholderia vietnamiensis.|Burkholderia sp. KJ006.
A0A119GVU2	Burkholderia multivorans.
B9B0Q5	Burkholderia multivorans CGD1.
A0A107N8C2	Burkholderia multivorans.|Burkholderia multivorans CF2.
A0A118XBT1	Burkholderia multivorans.
A4JKM2	Burkholderia vietnamiensis (strain G4 / LMG 22486)
A0A109BXV2	Rhizobium radiobacter
B3E5G4	Geobacter lovleyi (strain ATCC BAA-1151 / DSM 17278 / SZ)
A0A0A2UY36	Pontibacillus chungwhensis BH030062.
A0A0U9HDN1	Oceanobacillus picturae.
W9B7F4	Oceanobacillus picturae.
K7AG07	Paraglaciecola polaris LMG 21857.
D5NYW0	Corynebacterium ammoniagenes DSM 20306.
A0A0A3IVU3	Lysinibacillus odysseyi 34hs-1 = NBRC 100172.
W0ILL3	Rhizobium leguminosarum bv. trifolii WSM1689.
V4RST2	Lutibaculum baratangense AMV1.
X7EAZ4	Roseivivax halodurans JCM 10272.
A0A0N1BW90	alpha proteobacterium AAP38.
B9K047	Agrobacterium vitis (strain S4 / ATCC BAA-846)
A0A0M6Y6M2	Labrenzia aggregata.
A0A120DD66	Agrobacterium vitis
Q11D49	Chelativorans sp. (strain BNC1)
U7FSJ6	Labrenzia sp. C1B10.
A0A0Q7XX78	Rhizobium sp. Root149.
A0A0D6E214	Halomonas sp. R57-5.
F6CVG5	Marinomonas posidonica (strain CECT 7376 / NCIMB 14433 / IVIA-Po-181)
Q1R0W8	Chromohalobacter salexigens (strain DSM 3043 / ATCC BAA-138 / NCIMB13768)
A0A0D5XY73	Pseudomonas chlororaphis.
A0A0J6SSG3	Methylobacterium aquaticum.
A0A0P7Z881	Halomonas sp. HL-93.
A0A0L0J1N8	Pannonibacter phragmitetus.
A0A0U3Q7H5	Pannonibacter phragmitetus.
A0A0C5EME8	Pseudomonas sp. MRSN12121.
A0A0F2P975	Hoeflea sp. BRH_c9.
A0A0C4WUS9	Azotobacter chroococcum NCIMB 8003.
C1DQW7	Azotobacter vinelandii (strain DJ / ATCC BAA-1303)|Azotobacter vinelandii CA6.
A0A0D0NL17	Wenxinia marina DSM 24838.
A0A0W0H2Q6	Pseudomonas viridiflava ICMP 13104.
J2N751	Pseudomonas sp. GM18.
A0A0D0N4S3	Pseudomonas viridiflava.
A0A0W0JQS8	Pseudomonas syringae pv. syringae PD2766.
C3VA23	Pseudomonas nitroreducens.
A0A099IQQ0	Bradyrhizobium diazoefficiens SEMIA 5080.|Bradyrhizobium japonicum.
A0A0Q0DKF1	Pseudomonas syringae pv. primulae.
J3IAW7	Pseudomonas sp. GM79.
A0A0W0LLX4	Pseudomonas marginalis ICMP 11289.
C3KC99	Pseudomonas fluorescens (strain SBW25)
I2QBN7	Bradyrhizobium sp. WSM1253.
J2FC74	Pseudomonas chlororaphis subsp. aureofaciens 30-84.
A0A0Q5EF85	Pseudomonas sp. Leaf127.
Q89RS4	Bradyrhizobium diazoefficiens (strain JCM 10833 / IAM 13628 / NBRC14792 / USDA 110)
A0A0A1I1Q2	Pseudomonas sp. SHC52.
A0A0E1EC32	Pseudomonas chlororaphis.
A0A0N0GCF8	Pseudomonas syringae pv. cilantro.|Pseudomonas syringae pv. coriandricola.
A0A084CGQ9	Pseudomonas sp. WCS358.|Pseudomonas sp. H2.
A0A085TZW3	Thioclava sp. 13D2W-2.
A0A0J9EA18	Candidatus Rhodobacter lobularis.
A0A0P9ILQ6	Pseudomonas coronafaciens pv. atropurpurea.
A0A0R3ABF6	Pseudomonas veronii.
A0A120I6T4	Pseudomonas fragi.
M5QF48	Pseudomonas sp. Lz4W.
A0A077LKE1	Pseudomonas sp. StFLB209.
A0A0M0VCA8	Pseudomonas coronafaciens pv. porri.|Pseudomonas coronafaciens pv. oryzae.|Pseudomonas coronafaciens pv. zizaniae.
A0A0P8WS24	Pseudomonas fluorescens.
A0A0P9QZ36	Pseudomonas coronafaciens pv. garcae.|Pseudomonas tremae.|Pseudomonas coronafaciens pv. oryzae str. 1_6.
A0A0Q0E1Y7	Pseudomonas syringae pv. theae.
A0A0R2ZNF0	Pseudomonas trivialis.
A0A0W0PDL9	Pseudomonas syringae pv. actinidiae ICMP 19497.
A0A108VVD8	Pseudomonas amygdali pv. morsprunorum.|Pseudomonas amygdali pv. morsprunorum str. M302280.
K2TFM5	Pseudomonas syringae pv. avellanae str. ISPaVe037.
A0A0N8TET8	Pseudomonas syringae pv. viburni.
A0A0S2WY14	Pseudomonas brassicacearum.
O69763	Pseudomonas fluorescens.
A0A0H1BS65	Pseudomonas sp. (strain TJI-51)
A0A0J8FVQ0	Pseudomonas sp. KG01.
A0A0K1DR85	Pseudomonas syringae pv. actinidiae ICMP 18884.
A0A0L1MKC9	Pseudomonas syringae.
A0A0N1JBN0	Pseudomonas syringae pv. maculicola.|Pseudomonas syringae pv. alisalensis.|Pseudomonas syringae pv. maculicola str. ES4326.
I4N3E5	Pseudomonas sp. M47T1.
A0A0A4GE32	Pseudomonas mediterranea CFBP 5447.
A0A0E2UMN8	Pseudomonas syringae pv. actinidiae ICMP 9617.
A0A0F0EJA4	Pseudomonas sp. 5.
A0A0M3D089	Pseudomonas putida
A0A0S8ZMB5	Pseudomonas sp. Leaf48.
Q45R35	Pseudomonas fluorescens.
S2FB99	Pseudomonas sp. G5
A0A0C5RPR7	Pseudomonas putida S13.1.2.
A0A0E3VVV5	Bradyrhizobium diazoefficiens.
A0A0G3GMG9	Pseudomonas chlororaphis.
A0A0J6HLR5	Pseudomonas lini.
A0A0M4L2X1	Pseudomonas syringae UMAF0158.|Pseudomonas syringae pv. syringae.|Pseudomonas syringae pv. papulans.
A0A0N8QT99	Pseudomonas caricapapayae.
A0A0R3A2K2	Pseudomonas orientalis.
E2XQ18	Pseudomonas fluorescens WH6.
J2VSS3	Pseudomonas sp. GM102.|Pseudomonas sp. GM50.
A0A031INK4	Pseudomonas sp. RIT357.
A0A099SYB5	Pseudomonas syringae pv. tomato.
A0A0D0P4B3	Pseudomonas fluorescens.
A0A0L1NYV6	Pseudomonas lini.
A0A0N0WTM9	Pseudomonas syringae pv. maculicola.|Pseudomonas syringae pv. tomato.|Pseudomonas syringae pv. berberidis.|Pseudomonas syringae pv. tomato (strain DC3000)
A0A0N8RUI4	Pseudomonas syringae pv. lapsa.
A0A0Q0DKQ3	Pseudomonas syringae pv. aptata.
A0A0W0L8Y9	Pseudomonas sp. ICMP 10191.
A0A125PJR4	Pseudomonas fluorescens.
F3H4T6	Pseudomonas syringae Cit 7.
R9V879	Pseudomonas putida H8234.
A0A0P9LXD0	Pseudomonas congelans.
A0A0Q0BHE1	Pseudomonas syringae pv. tagetis.
A0A0Q6QX66	Pseudomonas sp. Root329.
A2W285	Burkholderia cenocepacia PC184.
L1LZN7	Pseudomonas putida CSV86.
A0A0D9AYW4	Pseudomonas fluorescens.
A0A0L8IJ44	Pseudomonas syringae pv. aceris.
A0A0P9MBB6	Pseudomonas cannabina.
A0A0Q0A402	Pseudomonas syringae pv. syringae.
F3FF40	Pseudomonas syringae pv. japonica str. M301072.
Q70V02	Pseudomonas fluorescens.
A0A0B1Z5G5	Pseudomonas frederiksbergensis.
A0A0D6BK30	Pseudomonas sp. Os17.
A0A0J6I115	Pseudomonas psychrophila.
A0A0P9H5L3	Pseudomonas syringae pv. atrofaciens.
A0A0Q4F173	Pseudomonas sp. Leaf15.
A0A0W0HUC5	Pseudomonas fluorescens ICMP 11288.
A0A0W0IBA5	Pseudomonas sp. ICMP 3272.
A0A0F4RDA1	Loktanella sp. S4079.
A0A0Q6ZY97	Pseudomonas sp. Root401.
A0A108UIK3	Pseudomonas syringae pv. syringae.
A0A108UR23	Pseudomonas syringae pv. syringae.|Pseudomonas syringae pv. syringae (strain B728a)
S3MHF0	Pseudomonas syringae pv. syringae SM.
S6I824	Pseudomonas sp. CF149.
S6JTU7	Pseudomonas sp. CFII68.
A0A0F6XAA8	Pseudomonas syringae pv. syringae HS191.
A0A0H5A1R5	Pseudomonas trivialis.
F2KI07	Pseudomonas brassicacearum (strain NFM421)
A0A0F4XFJ7	Pseudomonas kilonensis.
A0A0P9Q3W9	Pseudomonas syringae pv. delphinii.
A0A0Q0ADE0	Pseudomonas syringae pv. solidagae.
A0A0Q8J554	Pseudomonas sp. Root68.|Pseudomonas sp. Root71.
F3IEC1	Pseudomonas amygdali pv. lachrymans str. M302278.
G8PYM6	Pseudomonas fluorescens F113.
A0A0D6C2I2	Pseudomonas sp. St29.
A0A0F4TZN6	Pseudomonas fluorescens.
A0A0N9X203	Pseudomonas fluorescens.
A0A0W0QUU5	Pseudomonas fluorescens ABAC62.
F3JTP3	Pseudomonas amygdali pv. tabaci str. ATCC 11528.
I4KPZ1	Pseudomonas fluorescens Q8r1-96.
A0A023C2Z0	Pseudomonas extremaustralis 14-3 substr. 14-3b.
A0A125N572	Pseudomonas syringae pv. cerasicola.
A0A0D0I4R1	Pseudomonas fulva.
A0A0N0WNV4	Pseudomonas syringae pv. maculicola.
F6AJ46	Pseudomonas fulva (strain 12-X)
A0A095F825	Burkholderia cepacia
A0A0U3QKI8	Burkholderia cenocepacia.
A0A107L766	Burkholderia cenocepacia.
F3EXL4	Pseudomonas amygdali pv. mori str. 301020.
W8PSN6	Pseudomonas brassicacearum.
A0A107MJP0	Burkholderia cenocepacia.
B4ELJ0	Burkholderia cenocepacia (strain ATCC BAA-245 / DSM 16553 / LMG 16656/ NCTC 13227 / J2315 / CF5610)
G7H8R8	Burkholderia cenocepacia H111.
V9QVE9	Pseudomonas sp. TKP.
A0A0B2BPN2	Mumia flava.|Burkholderia contaminans LMG 23361.
A0A0D9ARL4	Pseudomonas stutzeri
A0A0A7Q5Y6	Pseudomonas putida S12.
J2F3D9	Pseudomonas fluorescens Q2-87.
A0A081V6X8	Burkholderia cepacia
A0A118QDH5	Burkholderia territorii.
B1Z2E6	Burkholderia ambifaria (strain MC40-6)
Q88HJ9	Pseudomonas putida (strain KT2440)
B1FAC7	Burkholderia ambifaria IOP40-10.
Q39BJ3	Burkholderia lata (strain ATCC 17760 / LMG 22485 / NCIMB 9086 / R18194/ 383)
A0A102H419	Burkholderia diffusa.
A0A103R3W7	Burkholderia territorii.
A0A104D7V4	Burkholderia territorii.
A0A0M1INR4	Burkholderia cenocepacia.
A0A107LRV9	Burkholderia diffusa.
B1K2S3	Burkholderia cenocepacia (strain MC0-3)
A0A088UN16	Burkholderia cenocepacia.
A0A0G3YUL8	Burkholderia contaminans.
A0A102IIQ7	Burkholderia territorii.
A0A105VJT7	Burkholderia territorii.
A0A124LDE3	Burkholderia latens.
A0A124XKV4	Burkholderia territorii.
A5W330	Pseudomonas putida (strain F1 / ATCC 700007)
J7JHP6	Burkholderia cepacia GG4.
A0A0D8DUH5	Burkholderia sp. USM B20.
A0A0H2Y0V1	Burkholderia cenocepacia (strain AU 1054)
A0A0U4CV53	Burkholderia cepacia JBK9.
A0A102EZK0	Burkholderia sp. RF2-non_BP3.|Burkholderia sp. RF4-BP95.
A0A102GH78	Burkholderia territorii.
A0A103D9M4	Burkholderia anthina.
A0A103UHT0	Burkholderia sp. MSMB0856.
A0A104CI61	Burkholderia territorii.
A0A106E039	Burkholderia anthina.
A0A108LKS9	Burkholderia territorii.
A0A118J7U2	Burkholderia sp. MSMB1072.
A0A119NV98	Burkholderia territorii.
Q0B5V9	Burkholderia ambifaria (strain ATCC BAA-244 / AMMD)
A0A102GL86	Burkholderia sp. RF7-non_BP1.|Burkholderia sp. RF7-non_BP4.
A0A103ZB94	Burkholderia cepacia
A0A104DR08	Burkholderia cepacia
A0A105IEG0	Burkholderia sp. MSMB1078WGS.
A0A095FVC5	Burkholderia cepacia
A0A0B1YQE0	Burkholderia sp. A9.
A0A109EJG4	Burkholderia cenocepacia.
A0A118KW26	Burkholderia cepacia
A0A119NJZ0	Burkholderia sp. MSMB2157WGS.
A0A119RD44	Burkholderia anthina.
A0A124NUE3	Burkholderia sp. ABCPW11.
A0A124QHS5	Burkholderia sp. FL-7-2-10-S1-D7.
A0A124R021	Burkholderia diffusa.
A0A104B933	Burkholderia sp. MSMB1826.
A0A104C930	Burkholderia sp. MSMB1835.
A0A104CDQ0	Burkholderia territorii.
A0A119VKM5	Burkholderia territorii.
A0A103UIM1	Burkholderia cepacia
A0A104PW44	Burkholderia stagnalis.
A0A104W865	Burkholderia ubonensis.
A0A107P1Y7	Burkholderia cepacia
A0A119GCZ8	Burkholderia territorii.
A0A124LIR0	Burkholderia sp. NRF60-BP8.
A0A125CQV1	Burkholderia ubonensis.
A0A102ZYI8	Burkholderia ubonensis.
A0A118I089	Burkholderia ubonensis.
A0A118ZY06	Burkholderia ubonensis.
A0A119HXJ7	Burkholderia ubonensis.
A0A0D5E7R4	Burkholderia ubonensis MSMB22.|Burkholderia ubonensis.
A0A103C2N2	Burkholderia ubonensis.
A0A103CIW0	Burkholderia ubonensis.
A0A104MTI6	Burkholderia pyrrocinia
A0A104RVP7	Burkholderia ubonensis.
A0A105A821	Burkholderia ubonensis.
A0A105AE69	Burkholderia ubonensis.
A0A105IXC4	Burkholderia ubonensis.
A0A107UZ81	Burkholderia ubonensis.
A0A108D3P8	Burkholderia ubonensis.
A0A0D0HEV6	Burkholderia sp. MSHR3999.|Burkholderia ubonensis.
A0A102YRX7	Burkholderia ubonensis.
A0A103AYU1	Burkholderia ubonensis.
A0A103PGF0	Burkholderia ubonensis.
A0A104V9C1	Burkholderia ubonensis.
A0A104ZW27	Burkholderia ubonensis.
A0A105J039	Burkholderia ubonensis.
A0A105NW90	Burkholderia ubonensis.
A0A106HMK5	Burkholderia ubonensis.
A0A106IGN4	Burkholderia ubonensis.
A0A106ISH8	Burkholderia ubonensis.
A0A106V5D9	Burkholderia ubonensis.
A0A107CA67	Burkholderia ubonensis.
A0A107Q8K3	Burkholderia ubonensis.
A0A118T166	Burkholderia ubonensis.
A0A118TKH1	Burkholderia ubonensis.
A0A118ZYG5	Burkholderia ubonensis.
A0A125GI71	Burkholderia ubonensis.
A0A125LCY8	Burkholderia ubonensis.
A0A104U4Y7	Burkholderia ubonensis.
A0A104ZCZ7	Burkholderia ubonensis.
A0A105USR5	Burkholderia ubonensis.
A0A106TN94	Burkholderia ubonensis.
A0A106VP11	Burkholderia ubonensis.
A0A107J3U4	Burkholderia ubonensis.
A0A108AM23	Burkholderia ubonensis.
A0A108CNZ9	Burkholderia ubonensis.
A0A108FI53	Burkholderia ubonensis.
A0A118CEC5	Burkholderia ubonensis.
A0A118XZS8	Burkholderia ubonensis.
A0A119AMK1	Burkholderia ubonensis.
A0A119AUG6	Burkholderia ubonensis.
A0A119LZ19	Burkholderia ubonensis.
A0A119PAR1	Burkholderia ubonensis.
B1J760	Pseudomonas putida (strain W619)
A0A084DLK5	Burkholderia sp. MSh2.
A0A0D5L298	Burkholderia sp. 2002721687.|Burkholderia sp. Bp5365.
A0A102YTM7	Burkholderia ubonensis.
A0A103C7H8	Burkholderia ubonensis.
A0A104FWM1	Burkholderia ubonensis.
A0A104PJ08	Burkholderia ubonensis.
A0A104SVJ3	Burkholderia ubonensis.
A0A104TAL3	Burkholderia ubonensis.
A0A104TN32	Burkholderia ubonensis.
A0A104XEH7	Burkholderia ubonensis.
A0A105BBU2	Burkholderia ubonensis.
A0A105GIJ9	Burkholderia ubonensis.
A0A105L047	Burkholderia ubonensis.
A0A105L2Y7	Burkholderia ubonensis.
A0A105PSE8	Burkholderia ubonensis.
A0A106CU85	Burkholderia ubonensis.
A0A106S4C9	Burkholderia ubonensis.
A0A106VD23	Burkholderia ubonensis.
A0A107W5N9	Burkholderia ubonensis.
A0A107XRI3	Burkholderia ubonensis.
A0A118YSI9	Burkholderia ubonensis.
A0A119Y7Y4	Burkholderia ubonensis.
A0A124W2H1	Burkholderia ubonensis.
A0A124ZT84	Burkholderia ubonensis.
A0A125E629	Burkholderia ubonensis.
A0A101LSL2	Pseudomonas sp. EpSL25.
A0A102ZU19	Burkholderia ubonensis.
A0A104K5C4	Burkholderia ubonensis.
A0A105FKN4	Burkholderia ubonensis.
A0A105ZB91	Burkholderia ubonensis.
A0A106DPD7	Burkholderia ubonensis.
A0A106W5X2	Burkholderia ubonensis.
A0A106XEX2	Burkholderia ubonensis.
A0A106XPW9	Burkholderia ubonensis.
A0A107I303	Burkholderia ubonensis.
A0A119LMX3	Burkholderia ubonensis.
A0A124U0X7	Burkholderia ubonensis.
A0A102Y0W1	Burkholderia ubonensis.
A0A104SWV2	Burkholderia ubonensis.
A0A118VBI1	Burkholderia ubonensis.
A0A0F5JZW6	Burkholderia andropogonis.
A0A103RRJ8	Burkholderia ubonensis.
A0A105IJJ0	Burkholderia ubonensis.
A0A125LJD5	Burkholderia stagnalis.
A0A0D7FG07	Pseudomonas oryzihabitans.
A0A104Q8K1	Burkholderia stagnalis.
A0A119VKH8	Burkholderia ubonensis.
A0A106P636	Burkholderia stagnalis.
A0A118Q247	Burkholderia stagnalis.
A0A119UIJ9	Burkholderia stagnalis.
A0A107T1J2	Burkholderia stagnalis.
A0A108A5X4	Burkholderia stagnalis.
H0JA96	Pseudomonas psychrotolerans L19.
H0SPD9	Bradyrhizobium sp. ORS 375.
A0A104F915	Burkholderia stagnalis.
A0A104MML9	Burkholderia stagnalis.
A0A107QWX9	Burkholderia stagnalis.
A0A108FHR1	Burkholderia stagnalis.
A0A119E4Y5	Burkholderia stagnalis.
A0A119SJ01	Burkholderia stagnalis.
A3VIK5	Maritimibacter alkaliphilus HTCC2654.
A0A124W489	Burkholderia stagnalis.
A0A0U4NZN6	Pseudomonas oryzihabitans.
A0A104ISR2	Burkholderia ubonensis.
A0A105MZT5	Burkholderia ubonensis.
A0A107KN41	Burkholderia ubonensis.
A0A108J7U4	Burkholderia ubonensis.
A0A106CJA6	Burkholderia ubonensis.
A0A118BGS9	Burkholderia ubonensis.
A0A118JHP6	Burkholderia ubonensis.
A0A0K2PWN0	Burkholderia pseudomallei
N9L740	Acinetobacter sp. ANC 4105.
N9R0Y1	Acinetobacter sp. NIPH 1867.
N8W9J6	Acinetobacter sp. CIP 56.2.
A0A0B0KGV4	Acinetobacter sp. neg1.
N9NKU3	Acinetobacter sp. NIPH 2168.
K2G7N8	Salimicrobium jeotgali.
A0A0C5JN91	Rhodocyclaceae bacterium PG1-Ca6.
A0A0Q9N748	Arthrobacter sp. Soil761.
A0A0E2NZJ3	Mesorhizobium sp. LSHC414A00.
A0A0E2NSS0	Mesorhizobium sp. LNJC391B00.
X5ZLP8	Mesorhizobium sp. LNJC395A00.
X6AVT0	Mesorhizobium sp. LNJC386A00.
X5S4X2	Mesorhizobium sp. LSJC265A00.
X5XE70	Mesorhizobium sp. LSHC412B00.
X6CCZ6	Mesorhizobium sp. LNJC372A00.
X6HEJ1	Mesorhizobium sp. L2C067A000.
X6ICD8	Mesorhizobium sp. L2C066B000.
A0A0Q5ECV6	Rhizobium sp. Leaf311.
X5P5G7	Mesorhizobium sp. LSJC277A00.
X5QP30	Mesorhizobium sp. LSJC285A00.
X5UDD1	Mesorhizobium sp. LSHC426A00.
X5VIP6	Mesorhizobium sp. LSHC422A00.
X6GAP4	Mesorhizobium sp. L2C085B000.
X6IMH2	Mesorhizobium sp. L103C565B0.
X6K8X2	Mesorhizobium sp. L103C119B0.
V7G702	Mesorhizobium sp. LNJC394B00.
X5YN01	Mesorhizobium sp. LNJC399B00.
V7HKC2	Mesorhizobium sp. L103C120A0.
X5Y3T5	Mesorhizobium sp. LNJC405B00.
X6KP75	Mesorhizobium sp. L103C105A0.
J5MFT7	Rhizobium sp. CCGE 510.
X6IHM4	Mesorhizobium sp. L2C054A000.
A0A068D693	Mesorhizobium huakuii 7653R.
V7ETZ1	Mesorhizobium sp. LSJC264A00.
X6JMW1	Mesorhizobium sp. L103C131B0.
A0A0K2VPF8	Mesorhizobium plurifarium.
J0BYJ6	Rhizobium leguminosarum bv. trifolii WSM2012.
A0A090DNU2	Mesorhizobium plurifarium.
A0A0Q6PLP4	Mesorhizobium sp. Root102.
J0WCA2	Rhizobium leguminosarum bv. trifolii WSM2297.
U1XJL4	Ochrobactrum sp. EGD-AQ16.
W9E1G1	Mesorhizobium loti R7A.
A0A090GRY3	Mesorhizobium sp. ORS3359.
C4WIN1	Ochrobactrum intermedium LMG 3301.|Ochrobactrum intermedium M86.
K0PNI2	Rhizobium mesoamericanum STM3625.
K0W5X7	Rhizobium sp. Pop5.
F2A527	Rhizobium etli CNPAF512.
A0A090G9K1	Mesorhizobium plurifarium.
A0A090GJ40	Mesorhizobium plurifarium.
A0A0M3GEW4	Rhizobium phaseoli Ch24-10.
B6A0I5	Rhizobium leguminosarum bv. trifolii (strain WSM2304)
C6B4L6	Rhizobium leguminosarum bv. trifolii (strain WSM1325)
J2WZ59	Rhizobium sp. AP16.
I9XD09	Rhizobium leguminosarum bv. trifolii WSM597.
A0A072BS21	Rhizobium leguminosarum bv. phaseoli CCGM1.|Rhizobium etli (strain CIAT 652)
A0A0N0LCG0	Rhizobium acidisoli.
J0BEM5	Rhizobium leguminosarum bv. viciae WSM1455.
W0ILR5	Rhizobium leguminosarum bv. trifolii WSM1689.
A0A090DN11	Mesorhizobium sp. ORS3324.
Q1M3X8	Rhizobium leguminosarum bv. viciae (strain 3841)
N6UHM3	Rhizobium freirei PRF 81.
E0DNR2	Brucella inopinata BO1.
E2PPT5	Brucella sp. BO2.
Q986V2	Rhizobium loti (strain MAFF303099)
D1CVT8	Brucella sp. 83/13.
A0A0F6IUJ2	Brucella suis 92/29.|Brucella suis biovar 1 (strain 1330)|Brucella suis 019.
A0A0M2Y971	Brucella melitensis.|Brucella suis (strain ATCC 23445 / NCTC 10510)|Brucella suis bv. 5 str. 513.|Brucella sp. NVSL 07-0026.
A0A0N1AMD6	Rhizobium sp. AAP116.
C9V8R8	Brucella neotomae 5K33.
A0A074TIY2	Thioclava dalianensis.
C0G4C0	Brucella ceti str. Cudo.|Brucella sp. F5/99.
K2QW06	Agrobacterium albertimagni AOL15.
A0A083V672	Brucella inopinata BO1.|Brucella canis (strain ATCC 23365 / NCTC 10854)
A0A081FX29	Marinobacterium sp. AK27.
W1S028	Marinomonas profundimaris.
A0A0H1R7L9	Microvirga vignae.
A0A0E1X0F6	Brucella pinnipedialis M292/94/1.
A0A109CXA1	Agrobacterium vitis
A0A0K6ILE2	Marinomonas fungiae.
W1RZA8	Marinomonas profundimaris.
A0A0C5V5K7	Gynuella sunshinyii YC6258.
A0A0D0K6D0	Rhizobium radiobacter
A0A0Q4WL03	Rhizobium sp. Leaf262.
W6RTF0	Rhizobium sp. LPU83.
A0A0P1FMD1	Thalassobius gelatinovorus
A0A0Q5D1D6	Rhizobium sp. Leaf306.
F2JZR2	Marinomonas mediterranea (strain ATCC 700492 / JCM 21426 / NBRC 103028/ MMB-1)
W6W9L9	Rhizobium sp. CF080.
A0A0N0J894	Rhizobium sp. AAP43.
A0A109JVY4	Rhizobium sp. BR10423.
A0A0K2DKN3	Chelatococcus sp. CO-6.
A0A0K6H9M4	Chelatococcus sambhunathii.
A0A0Q6D472	Aureimonas sp. Leaf427.|Aureimonas sp. Leaf460.
A3X3B7	Roseobacter sp. MED193.
O05619	Pseudomonas sp. (strain HR199 / DSM 7063)
A0A099FAU7	Paracoccus versutus
A0A0J1DGJ7	Massilia sp. WF1.|Massilia sp. WG5.
B0U9L2	Methylobacterium sp. (strain 4-46)
A0A099GEU7	Paracoccus sanguinis.
A0A0Q5I9Y0	Massilia sp. Leaf139.
A0A099GBQ2	Paracoccus sanguinis.
A0A0Q4P596	Duganella sp. Leaf61.
A0A0T7GQA2	Neorhizobium galegae bv. officinalis.
A0A0T7HGV2	Neorhizobium galegae bv. orientalis.
A0A0T7FBP1	Neorhizobium galegae bv. officinalis.
A0A0T7G265	Neorhizobium galegae bv. officinalis.
A0A0Q5DYK6	Duganella sp. Leaf126.
A0A0F0GJP9	Lechevalieria aerocolonigenes
E4U3G2	Sulfuricurvum kujiense (strain ATCC BAA-921 / DSM 16994 / JCM 11577 /YK-1)
S5T9P9	Cycloclasticus zancles 78-ME.
K0C4A4	Cycloclasticus sp. (strain P1)
A0A0M3TWF1	Burkholderia sp. HB1.
K0C1W2	Cycloclasticus sp. (strain P1)|Cycloclasticus zancles 78-ME.
A0A0H4W0B4	Erythrobacter sp. s21-N3.
A0A085JZ44	Sphingobium yanoikuyae
F6ILX6	Novosphingobium sp. PP1Y.
A0A013XQ01	Sphingobium sp. Ant17.
A1VJV1	Polaromonas naphthalenivorans (strain CJ2)
A2PZP3	Sphingomonas paucimobilis |Sphingobium sp. SYK-6.
A0A0X1SMH3	Methylobacterium sp. AMS5.
A0A0J8Q7R2	Thauera humireducens.
N6Y6S2	Thauera sp. 63.
N6YPB5	Thauera linaloolentis 47Lol = DSM 12138.
R9VC72	Pseudomonas putida H8234.
A0A098UFM8	Massilia sp. JS1662.
A0A0D6SUS2	Pseudomonas sp. FeS53a.
A0A0K1J7M2	Azoarcus sp. CIB.
H0PV68	Azoarcus sp. KH32C.
O54034	Pseudomonas putida
Q5P0I6	Aromatoleum aromaticum (strain EbN1)
Q15NZ3	Pseudoalteromonas atlantica (strain T6c / ATCC BAA-1087)
Q39TR4	Geobacter metallireducens (strain GS-15 / ATCC 53774 / DSM 7210)
A0A0C5JCZ6	Rhodocyclaceae bacterium PG1-Ca6.
A0A101WMM7	Desulfosporosinus sp. BRH_c37.
A0A0Q8AMD7	Pseudomonas sp. Root562.
R9MC67	Oscillibacter sp. 1-3.
B8KG99	gamma proteobacterium NOR5-3.
A0A095VLN0	Rhizobium sp. YS-1r.
A0A060NK90	Comamonadaceae bacterium A1.
A0A0Q6JXJ0	Sphingomonas sp. Leaf339.
A0A0Q4BPF6	Novosphingobium sp. Leaf2.
A5VH93	Sphingomonas wittichii (strain RW1 / DSM 6014 / JCM 10273)
A0A0S8I988	Anaerolineae bacterium SM23_ 63.
U7GCV6	Marinobacter sp. ES-1.
A0A0M3AIH2	Sphingobium chungbukense.|Sphingomonas sp. LH128.|Sphingobium sp. C100.
A0A0B9A378	Novosphingobium subterraneum.
A4XDW0	Novosphingobium aromaticivorans (strain DSM 12444 / F199)|Novosphingobium aromaticivorans
A0A0P1H1E1	Phaeobacter sp. CECT 5382.
D9QKS1	Brevundimonas subvibrioides (strain ATCC 15264 / DSM 4735 / LMG 14903/ NBRC 16000 / CB 81)
A0A0F0DH43	Burkholderiaceae bacterium 26.
A0A107PJZ6	Burkholderia cepacia
A0A0D5ATD4	Ralstonia mannitolilytica.
A0A0Q5R0H4	Sphingomonas sp. Leaf357.
A0A0Q5WEZ8	Rhizobium sp. Leaf371.
A0A0B2AFB4	Mumia flava.
A0A0B1YHT7	Ralstonia sp. A12.
Q0ACY1	Nitrosomonas eutropha (strain C91)
A0A086XRI8	Paenirhodobacter enshiensis.
C0D8C0	[Clostridium asparagiforme] DSM 15981.
N9XGQ8	[Clostridium] clostridioforme 90A7.|[Clostridium] bolteae 90A9.|Clostridium bolteae CAG:59.
A8RS77	Clostridium bolteae (strain ATCC BAA-613 / WAL 16351)|[Clostridium] bolteae 90B8.
A0A095TD72	Tatumella morbirosei.
A0A0Q0V0F8	Loktanella sp. 1ANDIMAR09.
A0A0Q3F427	Loktanella sp. 5RATIMAR09.
B6AU72	Rhodobacteraceae bacterium HTCC2083.
A0A076JXI3	Planktomarina temperata RCA23.
A0A0D7EIR0	Raoultella ornithinolytica |Raoultella ornithinolytica 10-5246.
A0A0G9UUV4	Enterobacter aerogenes |Enterobacter aerogenes (strain ATCC 13048 / DSM 30053 / JCM 1235 /KCTC 2190 / NBRC 13534 / NCIMB 10102 / NCTC 10006)
A0A0S3A6W7	Raoultella ornithinolytica
A0A070HJ21	Raoultella ornithinolytica 2-156-04_S1_C1.|Raoultella ornithinolytica 2-156-04_S1_C2.
A0A0X4I149	Enterobacter aerogenes
A0A0X4HPR4	Enterobacter aerogenes
W8XWH0	Klebsiella quasipneumoniae subsp. similipneumoniae.
A0A0V9IXB9	Klebsiella pneumoniae.
C8TAI3	Klebsiella pneumoniae subsp. rhinoscleromatis ATCC 13884.|Klebsiella pneumoniae subsp. rhinoscleromatis SB3432.
J2PSZ0	Caulobacter sp. AP07.
A0A0J4UHH7	Klebsiella pneumoniae.|Klebsiella pneumoniae UCI 18.
V3KP98	Klebsiella pneumoniae MGH 44.
A0A0G3R437	Klebsiella oxytoca.
A0A0M3SE23	Klebsiella pneumoniae subsp. pneumoniae.|Klebsiella variicola.
A0A0X7ENB4	Klebsiella pneumoniae.
A0A060V7W3	Klebsiella quasipneumoniae subsp. quasipneumoniae.
A0A038CUI4	Raoultella ornithinolytica
A0A085ICQ8	Raoultella planticola ATCC 33531.
A0A0B5IKP3	Raoultella ornithinolytica
A0A0J5LNY9	Pluralibacter gergoviae
A0A0P0JPH4	Klebsiella pneumoniae KP-1.
A6T9S9	Klebsiella pneumoniae subsp. pneumoniae (strain ATCC 700721 / MGH78578)
K6KXX2	Klebsiella oxytoca M5al.
A0A068HC16	Klebsiella oxytoca KONIH1.
A0A0M6XCQ7	Klebsiella pneumoniae.|Klebsiella pneumoniae subsp. pneumoniae.
A0A098CD42	Klebsiella pneumoniae.
A0A0J5MZF6	Klebsiella oxytoca.
A0A0M2QQD4	Klebsiella pneumoniae MRSN 3852.|Klebsiella pneumoniae.
A0A0M4UF89	Klebsiella oxytoca.
A0A0S3DTX0	Klebsiella pneumoniae.
A0A0X1R699	Klebsiella pneumoniae subsp. pneumoniae.
A0A0X1RL76	Klebsiella pneumoniae subsp. pneumoniae.
A0A0E0WZ93	Klebsiella oxytoca E718.
A0A0E1CDP6	Klebsiella pneumoniae 30660/NJST258_1.|Klebsiella pneumoniae DMC1097.|Klebsiella pneumoniae 500_1420.|Klebsiella pneumoniae UHKPC07.|Klebsiella pneumoniae UHKPC33.|Klebsiella oxytoca.|Klebsiella pneumoniae subsp. pneumoniae KPNIH10.|Klebsiella pneumoniae subsp. pneumoniae.|Klebsiella pneumoniae.|Klebsiella pneumoniae 30684/NJST258_2.|Escherichia coli ISC56.
A0A0I9P800	Klebsiella variicola.
A0A0I9PWB4	Klebsiella variicola.
A0A0J4N1N5	Klebsiella pneumoniae.
A0A0M5MSS1	Klebsiella pneumoniae.
A0A0N8MRP6	Klebsiella pneumoniae subsp. pneumoniae.
A0A0B7G5B8	Klebsiella variicola.
A0A0G3S7X5	Klebsiella oxytoca.
A0A0I9P9G9	Klebsiella variicola.
B5XWV0	Klebsiella pneumoniae (strain 342)
A0A085HUL3	Kluyvera ascorbata ATCC 33433.
H3MXK0	Klebsiella oxytoca 10-5250.
V5A5U4	Burkholderia cenocepacia KC-01.
L0M448	Enterobacteriaceae bacterium (strain FGI 57)
A0A0X8FJU7	Aerococcus urinaehominis.
A0A0W0ADF5	Roseomonas mucosa.
W6WB59	Rhizobium sp. CF080.
A0A0Q7SWR5	Caulobacter sp. Root1455.
A0A0B3S098	Ponticoccus sp. UMTAT08.
A0A0Q7RMB5	Ensifer sp. Root142.
A0A0C5L7X7	Sphingomonas hengshuiensis.
A0A105ULU1	Burkholderia cepacia
A0A031HKX6	Sphingomonas sp. RIT328.
A0A0P1F6C8	Thalassobius gelatinovorus
A0A0B2C062	Porphyrobacter mercurialis.
A0A0L0IU96	Pannonibacter phragmitetus.
A0A0U2WA17	Pannonibacter phragmitetus.
A0A0Q2UW63	Loktanella sp. 3ANDIMAR09.
A0A0Q4K2L2	Sphingomonas sp. Leaf30.
A0A0Q4ET46	Sphingomonas sp. Leaf208.
A0A0Q7VNU1	Caulobacter sp. Root1472.
A0A099FEJ6	Paracoccus versutus
A0A0Q6TXF1	Caulobacter sp. Root342.|Caulobacter sp. Root343.
A0A0Q8H157	Caulobacter sp. Root656.
A0A0Q8C7U2	Rhizobium sp. Root564.
D5VDG5	Caulobacter segnis (strain ATCC 21756 / DSM 7131 / JCM 7823 / NBRC15250 / LMG 17158 / TK0059)
A0A0H3C9W8	Caulobacter crescentus (strain NA1000 / CB15N)|Caulobacter crescentus (strain ATCC 19089 / CB15)
A0A0K8LT55	Pseudomonas syringae pv. actinidiae.
A0A102D598	Novosphingobium sp. Fuku2-ISO-50.
A0A0M3AP93	Sphingobium chungbukense.
A0A0N0K1L8	Blastomonas sp. AAP25.
A0A0Q4EWV3	Sphingomonas sp. Leaf16.|Sphingomonas sp. Leaf29.|Sphingomonas sp. Leaf32.
C7LG66	Brucella microti (strain CCM 4915)
A0A0Q4CKH7	Sphingomonas sp. Leaf9.
A0A0Q4CXL3	Sphingomonas sp. Leaf10.
A0A0G9MZA4	Erythrobacter sp. KA37.
A0A0Q2UMS8	Loktanella sp. 5RATIMAR09.
T0H814	Sphingobium lactosutens DS20.
A0A0F7KTS4	Altererythrobacter atlanticus.
Q2G7R5	Novosphingobium aromaticivorans (strain DSM 12444 / F199)
A0A0B8ZKF6	Novosphingobium subterraneum.
A0A0T2QGS8	Altererythrobacter sp. Root672.
G1Y4S4	Nitrospirillum amazonense Y2.
A0A0N0LW11	Novosphingobium sp. ST904.
A0A0P6WSU0	Erythrobacter sp. SG61-1L.
A0A0S6X5N4	Novosphingobium sp. MBES04.
A0A0N0KEA9	Novosphingobium sp. AAP83.
A0A102D6G6	Novosphingobium sp. Fuku2-ISO-50.
A0A0N1AKQ5	Novosphingobium sp. AAP1.
A5V583	Sphingomonas wittichii (strain RW1 / DSM 6014 / JCM 10273)
A0A0Q4IHM2	Sphingobium sp. Leaf26.
A0A117V3W5	Novosphingobium sp. FSW06-99.
A0A0N1AJC9	Novosphingobium sp. AAP1.
A3V8C0	Loktanella vestfoldensis SKA53.
F6ILB7	Novosphingobium sp. PP1Y.
F6IEF2	Novosphingobium sp. PP1Y.
G6EES1	Novosphingobium pentaromativorans US6-1.
F6IFA2	Novosphingobium sp. PP1Y.
I9WE66	Novosphingobium sp. Rr 2-17.
A0A0K1PYG4	Labilithrix luteola.
W0MRW2	Pseudomonas syringae CC1557.
A0A0Q0ZIW6	Loktanella sp. 1ANDIMAR09.
A3V8C6	Loktanella vestfoldensis SKA53.
K7RLF8	Thermus oshimai JL-2.
B9BYH8	Burkholderia multivorans CGD2.
A8EA15	Burkholderia pseudomallei 406e.
W0A7A2	Sphingomonas sanxanigenens DSM 19645 = NX02.
N8NC14	Brucella ovis IntaBari-2002-82-58.
N9MD05	Acinetobacter sp. NIPH 1847.
U1ZBR6	Burkholderia cenocepacia BC7.
A3X3C3	Roseobacter sp. MED193.
I4MTH0	Hydrogenophaga sp. PBC.
A0A0P9R5L1	Pseudomonas syringae pv. helianthi.
A2WH32	Burkholderia dolosa AU0158.
A0A022GFF4	Cupriavidus sp. SK-4.
N6YIY4	Thauera phenylacetica B4P.
A0A0J1CT96	Burkholderia glathei PML1
J6I9F2	Klebsiella sp. OBRC7.
D5RJS7	Roseomonas cervicalis ATCC 49957.
A0A108WV41	Pseudomonas amygdali pv. dendropanacis.
T0ICC7	Sphingobium quisquiliarum P25.
A0A0Q0B7W5	Pseudomonas syringae pv. spinaceae.
A0A0N0GK66	Pseudomonas amygdali pv. morsprunorum.|Pseudomonas amygdali pv. dendropanacis.
B1T3V8	Burkholderia ambifaria MEX-5.
A0A0N7M3P6	Phaeobacter sp. CECT 5382.
A0A0M1WFA5	Brucella abortus NCTC 8038.|Brucella abortus (strain S19)|Brucella abortus 104M.|Brucella abortus str. 2308 A.|Brucella abortus bv. 5 str. B3196.
W1L1N6	Agrobacterium radiobacter DSM 30147.
A0A0H3HB93	Klebsiella oxytoca (strain ATCC 8724 / DSM 4798 / JCM 20051 / NBRC3318 / NRRL B-199 / KCTC 1686)
W8HHD9	Rhodococcus opacus PD630.
I3CPF3	Herbaspirillum sp. GW103.
Q75W74	Xanthobacter polyaromaticivorans.
A0A0P1FUP6	Thalassobius mediterraneus.
D0B584	Brucella melitensis biotype 1 (strain 16M / ATCC 23456 / NCTC 10094)
A0A0U5MRF3	Brucella sp. F60.|Brucella sp. F965.
A0A0P9N136	Pseudomonas syringae pv. castaneae.
U2HET1	Burkholderia sp. AU4i.
K0W5W4	Rhizobium sp. Pop5.
A0A0I9PVA3	Klebsiella variicola.
A0A0C7KNK4	Klebsiella variicola.
Q8YFG2	Brucella melitensis biotype 1 (strain 16M / ATCC 23456 / NCTC 10094)
R0G1T8	Herbaspirillum frisingense GSF30.
A0A0P9MVA8	Pseudomonas syringae pv. coryli.
B1TBU9	Burkholderia ambifaria MEX-5.
A0A0I9QEU3	Klebsiella variicola.
A0A081C925	bacterium UASB270.
A0A0S6VPA9	bacterium UASB14.
A0A0A1Q2X3	bacterium YEK0313.
P0A390	Pseudomonas sp. (strain C18)|Pseudomonas putida |Pseudomonas fluorescens HK44.|Plasmid pFKY4.|Plasmid pFKY1.|Pseudomonas putida ND6.|Pseudomonas fluorescens.
A0A0P9H1L9	Rhodotorula graminis (strain WP1)
A0A0P7BJ78	Neonectria ditissima.
A0A094I7B3	Pseudogymnoascus sp. VKM F-4520
A0A094GPE4	Pseudogymnoascus sp. VKM F-4520
A0A084GDG9	Scedosporium apiospermum.
A0A0F2LTZ9	Sporothrix schenckii 1099-18.
M5CDW0	Thanatephorus cucumeris (strain AG1-IB / isolate 7/3/14)
A0A0P7BCQ5	Neonectria ditissima.
A0A0G2G6V6	Diplodia seriata.
A0A0D2K380	Fonsecaea multimorphosa CBS 102226.
A0A094I403	Pseudogymnoascus sp. VKM F-4519
A0A0F8WKF7	Aspergillus rambellii.
A0A094DHS3	Pseudogymnoascus sp. VKM F-4515
S3CIM3	Ophiostoma piceae (strain UAMH 11346)
A0A094EQF9	Pseudogymnoascus sp. VKM F-103.
A0A0E9NQH7	Saitoella complicata NRRL Y-17804.
A0A094A2H3	Pseudogymnoascus sp. VKM F-4281
A0A0A2KVD9	Penicillium italicum
A0A0P4U4P1	Rosellinia necatrix
A0A094FPC0	Pseudogymnoascus sp. VKM F-4518
A0A0D2CC33	Cladophialophora immunda.
A0A0D2KC57	Fonsecaea multimorphosa CBS 102226.
A0A0G2FDB2	Diaporthe ampelina.
A0A0D2DCS0	Exophiala oligosperma.
A0A0F7SRE1	Phaffia rhodozyma
A0A0W7VRS1	Trichoderma gamsii.
G9P9I8	Hypocrea atroviridis (strain ATCC 20476 / IMI 206040)
A0A0D2K1C8	Fonsecaea multimorphosa CBS 102226.
A0A0P7AEI3	Neonectria ditissima.
E6ZN65	Sporisorium reilianum (strain SRZ2)
W9YCR5	Capronia coronata CBS 617.96.
W6YC90	Bipolaris zeicola 26-R-13.
W7E247	Bipolaris victoriae FI3.
M2T4T1	Cochliobolus sativus (strain ND90Pr / ATCC 201652)
W6YXK4	Bipolaris oryzae ATCC 44560.
N4WKC5	Cochliobolus heterostrophus (strain C5 / ATCC 48332 / race O)|Cochliobolus heterostrophus (strain C4 / ATCC 48331 / race T)
M9ME35	Pseudozyma antarctica (strain T-34)
A0A081CMT4	Pseudozyma antarctica
W3VW72	Pseudozyma aphidis (strain ATCC 32657 / CBS 517.83 / DSM 70725 / JCM10318 / NBRC 10182 / NRRL Y-7954 / St-0401)
R9PNN4	Pseudozyma hubeiensis (strain SY62)
B2AXS0	Podospora anserina (strain S / ATCC MYA-4624 / DSM 980 / FGSC 10383)
A0A0D2HVB1	Cladophialophora bantiana CBS 173.52.
I2FPP4	Ustilago hordei (strain Uh4875-4)
A0A0D2BB91	Exophiala spinifera.
A0A0B7FM59	Thanatephorus cucumeris (strain AG1-IB / isolate 7/3/14)
A0A072PW24	Exophiala aquamarina CBS 119918.
A0A0D2EZC8	Exophiala xenobiotica.
A0A0D2IXC9	Rhinocladiella mackenziei CBS 650.93.
A0A0F7TRK4	Penicillium brasilianum.
W9I4K2	Fusarium oxysporum FOSC 3-a.
W9NU90	Fusarium oxysporum f. sp. pisi HDV247.
W9LK00	Fusarium oxysporum f. sp. lycopersici MN25.
X0G7Q8	Fusarium oxysporum f. sp. radicis-lycopersici 26381.
A0A084GE61	Scedosporium apiospermum.
J3NIP4	Gaeumannomyces graminis var. tritici (strain R3-111a-1)
A0A016P6B6	Gibberella zeae
W9LST2	Fusarium oxysporum f. sp. lycopersici MN25.
X0BK81	Fusarium oxysporum f. sp. raphani 54005.
W9JBK7	Fusarium oxysporum Fo47.
W9ZEC4	Fusarium oxysporum f. sp. melonis 26406.
A0A0J9W0C7	Fusarium oxysporum f. sp. lycopersici (strain 4287 / CBS 123668 / FGSC9935 / NRRL 34936)
X0GTY5	Fusarium oxysporum f. sp. conglutinans race 2 54008.
W9JEH1	Fusarium oxysporum Fo47.
A0A0D6EPA5	Sporidiobolus salmonicolor
A0A098DMP6	Gibberella zeae |Gibberella zeae (strain PH-1 / ATCC MYA-4620 / FGSC 9075 / NRRL 31084)
A0A084B5M7	Stachybotrys chartarum IBT 7711.
A0A084RB14	Stachybotrys chartarum IBT 40288.
A0A084PT21	Stachybotrys chartarum IBT 40293.
W2S7U9	Cyphellophora europaea CBS 101466.
A0A0M0UES1	Madurella mycetomatis.
A0A0D2AUD3	Exophiala spinifera.
A0A0D2H708	Rhinocladiella mackenziei CBS 650.93.
A0A014PLJ4	Metarhizium robertsii.|Metarhizium robertsii (strain ARSEF 23 / ATCC MYA-3075)
A0A086NEG5	Metarhizium anisopliae |Metarhizium anisopliae ARSEF 549.
A0A0D9NZ31	Metarhizium anisopliae BRIP 53293.|Metarhizium anisopliae BRIP 53284.
A0A061BFM3	Rhodosporidium toruloides |Rhodosporidium toruloides (strain NP11)
A0A0K3C834	Rhodosporidium toruloides |Rhodosporidium toruloides (strain ATCC 204091 / IIP 30 / MTCC 1151)
W9WG97	Cladophialophora psammophila CBS 110553.
A0A0D2FQV6	Cladophialophora bantiana CBS 173.52.
A0A084G0J3	Scedosporium apiospermum.
A0A0C3C1Y7	Oidiodendron maius Zn.
A0A0B7K661	Bionectria ochroleuca
U7Q5F6	Sporothrix schenckii (strain ATCC 58251 / de Perez 2211183)
A0A0C2IP50	Sporothrix brasiliensis 5110.
A0A0D1YHR3	Exophiala sideris.
A0A0P1BLE7	Ceraceosorus bombacis.
A0A0M8MQM7	Escovopsis weberi.
A0A067M8L7	Botryobasidium botryosum FD-172 SS1.
A0A0D2AX73	Exophiala spinifera.
A0A067MXN3	Botryobasidium botryosum FD-172 SS1.
W7NCL5	Gibberella moniliformis (strain M3125 / FGSC 7600)
U7PPV0	Sporothrix schenckii (strain ATCC 58251 / de Perez 2211183)
A0A0F2LZ82	Sporothrix schenckii 1099-18.
A0A0D2L0H5	Fonsecaea multimorphosa CBS 102226.
A0A0D2G1I0	Fonsecaea pedrosoi CBS 271.37.
A0A094JD34	Pseudogymnoascus sp. VKM F-4519
A0A0D2FN36	Exophiala xenobiotica.
A0A0C3H9A0	Oidiodendron maius Zn.
A0A0C2IYB9	Sporothrix brasiliensis 5110.
A0A072PGH6	Exophiala aquamarina CBS 119918.
A0A072PU71	Exophiala aquamarina CBS 119918.
K3UKE3	Fusarium pseudograminearum (strain CS3096)
W9Y642	Capronia epimyces CBS 606.96.
A0A0D2NPU9	Hypholoma sublateritium FD-334 SS-4.
A0A017SBG2	Aspergillus ruber CBS 135680.
W6ZC52	Bipolaris oryzae ATCC 44560.
M2V6I3	Cochliobolus heterostrophus (strain C5 / ATCC 48332 / race O)|Cochliobolus heterostrophus (strain C4 / ATCC 48331 / race T)
W6YKC0	Bipolaris zeicola 26-R-13.
M2SQH2	Cochliobolus sativus (strain ND90Pr / ATCC 201652)
W7ERZ4	Bipolaris victoriae FI3.
A0A0L1HRM0	Stemphylium lycopersici.
B2WKX2	Pyrenophora tritici-repentis (strain Pt-1C-BFP)
E3RV01	Pyrenophora teres f. teres (strain 0-1)
R0KB06	Setosphaeria turcica (strain 28A)
G9N1M2	Hypocrea virens (strain Gv29-8 / FGSC 10586)
B8MJT3	Talaromyces stipitatus (strain ATCC 10500 / CBS 375.48 / QM 6759 /NRRL 1006)
A0A0F9ZHC8	Trichoderma harzianum
A0A0F9X3U8	Trichoderma harzianum
A0A0D2FZ96	Rhinocladiella mackenziei CBS 650.93.
W9Y8D1	Capronia coronata CBS 617.96.
A0A072PPJ9	Exophiala aquamarina CBS 119918.
A0A067N4X4	Pleurotus ostreatus PC15.
A0A067NPD8	Pleurotus ostreatus PC15.
A0A0D2E1J2	Exophiala oligosperma.
A0A0D2HAX9	Fonsecaea pedrosoi CBS 271.37.
A0A0D2IY67	Fonsecaea multimorphosa CBS 102226.
A0A074RLX5	Rhizoctonia solani 123E.
A0A0K6FQG1	Rhizoctonia solani.
A0A0K6GFT3	Rhizoctonia solani.
X8JGR0	Rhizoctonia solani AG-3 Rhs1AP.
A0A0W7VBZ4	Trichoderma gamsii.
G9NIL0	Hypocrea atroviridis (strain ATCC 20476 / IMI 206040)
A0A066V433	Rhizoctonia solani AG-8 WAC10335.
A0A072Q0E2	Exophiala aquamarina CBS 119918.
H6BXH6	Exophiala dermatitidis (strain ATCC 34100 / CBS 525.76 / NIH/UT8656)
M3D2S3	Sphaerulina musiva (strain SO2202)
A0A0B7KFG6	Bionectria ochroleuca
S3BX42	Ophiostoma piceae (strain UAMH 11346)
B8MGY9	Talaromyces stipitatus (strain ATCC 10500 / CBS 375.48 / QM 6759 /NRRL 1006)
A0A0G4NPV8	Verticillium longisporum.
A0A0B7KC53	Bionectria ochroleuca
A0A0G4MBW0	Verticillium longisporum.
M2MSL0	Baudoinia compniacensis (strain UAMH 10762)
K9I2A7	Agaricus bisporus var. bisporus (strain H97 / ATCC MYA-4626 / FGSC10389)
Q0CEZ2	Aspergillus terreus (strain NIH 2624 / FGSC A1156)
A0A0G4MIB3	Verticillium longisporum.
G2X8E8	Verticillium dahliae (strain VdLs.17 / ATCC MYA-4575 / FGSC 10137)
A0A0D2ALZ7	Cladophialophora immunda.
W9XFZ2	Cladophialophora psammophila CBS 110553.
A0A0C9XLV0	Laccaria amethystina LaAM-08-1.
W9W401	Cladophialophora yegresii CBS 114405.
B0DTU6	Laccaria bicolor (strain S238N-H82 / ATCC MYA-4686)
A0A0D2CWN4	Capronia semiimmersa.
A0A0D7A1H1	Fistulina hepatica ATCC 64428.
V9DTW8	Cladophialophora carrionii CBS 160.54.
A0A067M8K3	Botryobasidium botryosum FD-172 SS1.
A0A060TAM0	Blastobotrys adeninivorans
U5H1J0	Microbotryum lychnidis-dioicae (strain p1A1 Lamole / MvSl-1064)
A0A067T0I9	Galerina marginata CBS 339.88.
A0A094KDL3	Pseudogymnoascus sp. VKM F-4519
A0A094EMP1	Pseudogymnoascus sp. VKM F-103.
C7ZBY1	Nectria haematococca (strain 77-13-4 / ATCC MYA-4622 / FGSC 9596 /MPVI)
A0A094F6V2	Pseudogymnoascus sp. VKM F-4515
A0A094FD90	Pseudogymnoascus sp. VKM F-4517
A0A093ZSM8	Pseudogymnoascus sp. VKM F-3775.
A0A093V813	Talaromyces marneffei PM1.|Talaromyces marneffei (strain ATCC 18224 / CBS 334.59 / QM 7333)
A0A0C3CDG1	Hebeloma cylindrosporum h7.
A0A094IS16	Pseudogymnoascus sp. VKM F-4520
A0A094G371	Pseudogymnoascus sp. VKM F-4518
N4U4J3	Fusarium oxysporum f. sp. cubense (strain race 1)
Q0CIG5	Aspergillus terreus (strain NIH 2624 / FGSC A1156)
C7ZCU6	Nectria haematococca (strain 77-13-4 / ATCC MYA-4622 / FGSC 9596 /MPVI)
A0A084BZ34	Aspergillus fumigatus var. RP-2014.
A1DBF6	Neosartorya fischeri (strain ATCC 1020 / DSM 3700 / FGSC A1164 / NRRL181)
B0Y9R7	Neosartorya fumigata (strain CEA10 / CBS 144.89 / FGSC A1163)|Neosartorya fumigata (strain ATCC MYA-4609 / Af293 / CBS 101355 / FGSCA1100)
A0A0J5PLP3	Aspergillus fumigatus Z5.
A0A0K8L245	Neosartorya udagawae.
A0A0S7E6E6	Aspergillus lentulus.
A0A0D2GSR2	Fonsecaea pedrosoi CBS 271.37.
B8MXQ6	Aspergillus flavus (strain ATCC 200026 / FGSC A1120 / NRRL 3357 / JCM12722 / SRRC 167)
A0A064ATH8	Aspergillus oryzae 100-8.|Aspergillus oryzae (strain 3.042)|Aspergillus oryzae (strain ATCC 42149 / RIB 40)
A0A0F0I7R4	Aspergillus parasiticus (strain ATCC 56775 / NRRL 5862 / SRRC 143 /SU-1)
A0A0C3DXF5	Oidiodendron maius Zn.
A0A0D9N3D7	Aspergillus flavus AF70.
A0A0C9UGG9	Sphaerobolus stellatus SS14.
A0A0F4YRG3	Rasamsonia emersonii CBS 393.64.
A7E789	Sclerotinia sclerotiorum (strain ATCC 18683 / 1980 / Ss-1)
A0A084QE97	Stachybotrys chlorohalonata IBT 40285.
N4V0Z1	Colletotrichum orbiculare (strain 104-T / ATCC 96160 / CBS 514.97 /LARS 414 / MAFF 240422)
A0A0F8WCZ0	Aspergillus ochraceoroseus.
G3JM07	Cordyceps militaris (strain CM01)
A0A0D2CBU4	Capronia semiimmersa.
A0A010R8M2	Colletotrichum fioriniae PJ7.
E3Q4E7	Colletotrichum graminicola (strain M1.001 / M2 / FGSC 10212)
R7YZV6	Coniosporium apollinis (strain CBS 100218)
R1EGE3	Botryosphaeria parva (strain UCR-NP2)
Q2HFJ9	Chaetomium globosum (strain ATCC 6205 / CBS 148.51 / DSM 1962 / NBRC6347 / NRRL 1970)
A0A0U1LTP5	Talaromyces islandicus.
A0A086T8F1	Acremonium chrysogenum (strain ATCC 11550 / CBS 779.69 / DSM 880 / JCM23072 / IMI 49137)
B8MG94	Talaromyces stipitatus (strain ATCC 10500 / CBS 375.48 / QM 6759 /NRRL 1006)
A0A0C3G4I6	Piloderma croceum F 1598.
Q5BD39	Emericella nidulans (strain FGSC A4 / ATCC 38163 / CBS 112.46 / NRRL194 / M139)
J4I9A8	Fibroporia radiculosa.
N1PV80	Dothistroma septosporum (strain NZE10 / CBS 128990)
A0A0G2FKW4	Diaporthe ampelina.
A0A024S9I5	Hypocrea jecorina (strain ATCC 56765 / BCRC 32924 / NRRL 11460 / RutC-30)|Hypocrea jecorina (strain QM6a)
A0A0M0U1P2	Madurella mycetomatis.
A0A094I8B8	Pseudogymnoascus sp. VKM F-4520
A0A094FYC8	Pseudogymnoascus sp. VKM F-4515 |Pseudogymnoascus sp. VKM F-4517
A0A094HIG5	Pseudogymnoascus sp. VKM F-4518
A0A0B8N0E5	Talaromyces cellulolyticus.
A0A0K8LNK6	Neosartorya udagawae.
A1CRU5	Aspergillus clavatus (strain ATCC 1007 / CBS 513.65 / DSM 816 / NCTC3887 / NRRL 1)
A0A093UZR2	Talaromyces marneffei PM1.|Talaromyces marneffei (strain ATCC 18224 / CBS 334.59 / QM 7333)
A1D4Q3	Neosartorya fischeri (strain ATCC 1020 / DSM 3700 / FGSC A1164 / NRRL181)
A0A084BHX4	Aspergillus fumigatus var. RP-2014.
A0A0C3D051	Oidiodendron maius Zn.
A0A0S7E9D1	Aspergillus lentulus.
G2Q6W3	Myceliophthora thermophila (strain ATCC 42464 / BCRC 31852 / DSM 1799)
A0A0J5SJM9	Aspergillus fumigatus Z5.|Neosartorya fumigata (strain CEA10 / CBS 144.89 / FGSC A1163)|Neosartorya fumigata (strain ATCC MYA-4609 / Af293 / CBS 101355 / FGSCA1100)
A0A0L0NBG2	Tolypocladium ophioglossoides CBS 100239.
G2R4N7	Thielavia terrestris (strain ATCC 38088 / NRRL 8126)
W2RQG4	Cyphellophora europaea CBS 101466.
A2R8H6	Aspergillus niger (strain CBS 513.88 / FGSC A1513)|Aspergillus niger (strain ATCC 1015 / CBS 113.46 / FGSC A1144 / LSHBAc4 / NCTC 3858a / NRRL 328 / USDA 3528.7)
A0A100IM16	Aspergillus niger.
G7XQN1	Aspergillus kawachii (strain NBRC 4308)
A0A0U5G8J7	Aspergillus calidoustus.
W9LBN9	Fusarium oxysporum Fo47.
X0FU40	Fusarium oxysporum f. sp. radicis-lycopersici 26381.
A0A0J9U9S1	Fusarium oxysporum f. sp. lycopersici (strain 4287 / CBS 123668 / FGSC9935 / NRRL 34936)|Fusarium oxysporum f. sp. melonis 26406.
W9NMI9	Fusarium oxysporum f. sp. pisi HDV247.
W9NAQ8	Fusarium oxysporum f. sp. pisi HDV247.
X0CS99	Fusarium oxysporum f. sp. raphani 54005.
X0I4I2	Fusarium oxysporum f. sp. conglutinans race 2 54008.
W9LXZ4	Fusarium oxysporum f. sp. lycopersici MN25.
X0KIY9	Fusarium oxysporum f. sp. cubense tropical race 4 54006.
X0MWC7	Fusarium oxysporum f. sp. vasinfectum 25433.
X0BB26	Fusarium oxysporum f. sp. raphani 54005.
A0A125PIN3	Rhodotorula sp. JG-1b.
A0A0D2GQA3	Fonsecaea pedrosoi CBS 271.37.
H0EH17	Glarea lozoyensis (strain ATCC 74030 / MF5533)|Glarea lozoyensis (strain ATCC 20868 / MF5171)
A0A0D2HG65	Rhinocladiella mackenziei CBS 650.93.
A0A100INA5	Aspergillus niger.
G7X929	Aspergillus kawachii (strain NBRC 4308)
A2RAR4	Aspergillus niger (strain CBS 513.88 / FGSC A1513)|Aspergillus niger (strain ATCC 1015 / CBS 113.46 / FGSC A1144 / LSHBAc4 / NCTC 3858a / NRRL 328 / USDA 3528.7)
Q5B5Y0	Emericella nidulans (strain FGSC A4 / ATCC 38163 / CBS 112.46 / NRRL194 / M139)
X0C5C9	Fusarium oxysporum f. sp. raphani 54005.
W9NNT9	Fusarium oxysporum f. sp. pisi HDV247.
A0A0D1Z897	Verruconis gallopava.
A0A0F8UTN5	Aspergillus ochraceoroseus.|Aspergillus rambellii.
A0A0B7KE70	Bionectria ochroleuca
A0A0G4PEK0	Penicillium camemberti FM 013.
A0A0A2J1M8	Penicillium expansum
W6QU49	Penicillium roqueforti (strain FM164)
A1C492	Aspergillus clavatus (strain ATCC 1007 / CBS 513.65 / DSM 816 / NCTC3887 / NRRL 1)
B6H0L7	Penicillium rubens (strain ATCC 28089 / DSM 1075 / NRRL 1951 /Wisconsin 54-1255)
A0A0A2LDY9	Penicillium italicum
A0A064B0L5	Aspergillus oryzae 100-8.|Aspergillus flavus AF70.|Aspergillus flavus (strain ATCC 200026 / FGSC A1120 / NRRL 3357 / JCM12722 / SRRC 167)|Aspergillus oryzae (strain 3.042)|Aspergillus oryzae (strain ATCC 42149 / RIB 40)
A0A0F0IEN9	Aspergillus parasiticus (strain ATCC 56775 / NRRL 5862 / SRRC 143 /SU-1)
K2S8B5	Macrophomina phaseolina (strain MS6)
T0JVW3	Colletotrichum gloeosporioides (strain Cg-14)
L2FY33	Colletotrichum gloeosporioides (strain Nara gc5)
A0A0U4ZHE7	Aspergillus calidoustus.
M7SKE5	Eutypa lata (strain UCR-EL1)
A0A0F9X695	Trichoderma harzianum
J4WGE9	Beauveria bassiana (strain ARSEF 2860)
G9MI59	Hypocrea virens (strain Gv29-8 / FGSC 10586)
A0A0D2CV91	Cladophialophora immunda.
C7YIK6	Nectria haematococca (strain 77-13-4 / ATCC MYA-4622 / FGSC 9596 /MPVI)
X0LAY2	Fusarium oxysporum f. sp. vasinfectum 25433.
J3NGF9	Gaeumannomyces graminis var. tritici (strain R3-111a-1)
W9JF17	Fusarium oxysporum Fo47.
A0A0C3CXF7	Oidiodendron maius Zn.
W9NQZ9	Fusarium oxysporum f. sp. pisi HDV247.
X0C7X3	Fusarium oxysporum f. sp. raphani 54005.
A0A0D9L7N4	Penicillium solitum.
A0A101MFC4	Penicillium freii.
A0A0M8P8W9	Penicillium nordicum.
C7ZMK1	Nectria haematococca (strain 77-13-4 / ATCC MYA-4622 / FGSC 9596 /MPVI)
G9P6S4	Hypocrea atroviridis (strain ATCC 20476 / IMI 206040)
W9XKR4	Cladophialophora psammophila CBS 110553.
A0A094D326	Pseudogymnoascus sp. VKM F-4516
A0A093XFF4	Pseudogymnoascus sp. VKM F-3557.
A0A093XRP6	Pseudogymnoascus sp. VKM F-3808.
A0A0F4Z6T7	Thielaviopsis punctulata.
F9XCT3	Zymoseptoria tritici (strain CBS 115943 / IPO323)
A0A0F4G871	Zymoseptoria brevis.
A0A0L1J0D0	Aspergillus nomius NRRL 13137.
A0A0F7TGW7	Penicillium brasilianum.
T5AH43	Ophiocordyceps sinensis (strain Co18 / CGMCC 3.14243)
G4NB18	Magnaporthe oryzae (strain 70-15 / ATCC MYA-4617 / FGSC 8958)
L7ILM4	Magnaporthe oryzae (strain Y34)|Magnaporthe oryzae (strain P131)
A0A0L1ITW2	Aspergillus nomius NRRL 13137.
A0A0F7TM52	Penicillium brasilianum.
C7ZCJ7	Nectria haematococca (strain 77-13-4 / ATCC MYA-4622 / FGSC 9596 /MPVI)
A0A0A2IN80	Penicillium expansum
A0A0A2JZV3	Penicillium expansum
A0A0G4NV73	Penicillium camemberti FM 013.
W6QAR6	Penicillium roqueforti (strain FM164)
A0A0D9MBL8	Penicillium solitum.
B6HCY8	Penicillium rubens (strain ATCC 28089 / DSM 1075 / NRRL 1951 /Wisconsin 54-1255)
B2AY73	Podospora anserina (strain S / ATCC MYA-4624 / DSM 980 / FGSC 10383)
K9FXV5	Penicillium digitatum (strain Pd1 / CECT 20795)|Penicillium digitatum (strain PHI26 / CECT 20796)
A0A0D2E4T5	Fonsecaea pedrosoi CBS 271.37.
W9WMJ9	Cladophialophora psammophila CBS 110553.
A0A0D2DAI2	Exophiala oligosperma.
A0A0C3E3T7	Oidiodendron maius Zn.
A0A100IG79	Aspergillus niger.
A5AC05	Aspergillus niger (strain CBS 513.88 / FGSC A1513)|Aspergillus niger (strain ATCC 1015 / CBS 113.46 / FGSC A1144 / LSHBAc4 / NCTC 3858a / NRRL 328 / USDA 3528.7)
A0A086SXI4	Acremonium chrysogenum (strain ATCC 11550 / CBS 779.69 / DSM 880 / JCM23072 / IMI 49137)
A0A0M9F1P2	Fusarium langsethiae.
A0A0I9X614	Gibberella fujikuroi |Gibberella fujikuroi (strain CBS 195.34 / IMI 58289 / NRRL A-6831)
A0A0M8PHU0	Penicillium nordicum.
N1RB02	Fusarium oxysporum f. sp. cubense (strain race 4)|Fusarium oxysporum f. sp. cubense tropical race 4 54006.
W7LV46	Gibberella moniliformis (strain M3125 / FGSC 7600)
A0A0D2XAY1	Fusarium oxysporum f. sp. lycopersici (strain 4287 / CBS 123668 / FGSC9935 / NRRL 34936)|Fusarium oxysporum f. sp. cubense (strain race 1)|Fusarium oxysporum f. sp. pisi HDV247.|Fusarium oxysporum f. sp. melonis 26406.|Fusarium oxysporum f. sp. raphani 54005.|Fusarium oxysporum f. sp. vasinfectum 25433.
F9F1T8	Fusarium oxysporum (strain Fo5176)|Fusarium oxysporum f. sp. conglutinans race 2 54008.
W9IDP4	Fusarium oxysporum FOSC 3-a.
A0A016Q611	Gibberella zeae |Gibberella zeae (strain PH-1 / ATCC MYA-4620 / FGSC 9075 / NRRL 31084)
W9LA90	Fusarium oxysporum Fo47.|Fusarium oxysporum f. sp. lycopersici MN25.|Fusarium oxysporum f. sp. radicis-lycopersici 26381.
K3VUF1	Fusarium pseudograminearum (strain CS3096)
A0A0F7ZLH7	Hirsutella minnesotensis 3608.
M3AEY0	Pseudocercospora fijiensis (strain CIRAD86)
M1VVX8	Claviceps purpurea (strain 20.1)
A0A063C7R2	Ustilaginoidea virens.
E9E4W5	Metarhizium acridum (strain CQMa 102)
S7ZC94	Penicillium oxalicum (strain 114-2 / CGMCC 5302)
A0A0B2WZP6	Metarhizium album ARSEF 1941.
M1VXS6	Claviceps purpurea (strain 20.1)
A0A0B4HBV1	Metarhizium guizhouense ARSEF 977.
F8N2Y1	Neurospora tetrasperma (strain FGSC 2508 / ATCC MYA-4615 / P0657)
A0A0B0EEH1	Neurospora crassa.|Neurospora crassa (strain ATCC 24698 / 74-OR23-1A / CBS 708.71 / DSM1257 / FGSC 987)
C4JJJ6	Uncinocarpus reesii (strain UAMH 1704)
C5JQN5	Ajellomyces dermatitidis (strain SLH14081)
A0A0H1BM77	Emmonsia parva UAMH 139.
F2T721	Ajellomyces dermatitidis (strain ATCC 18188 / CBS 674.68)|Blastomyces dermatitidis ATCC 26199.
G4U7A9	Neurospora tetrasperma (strain FGSC 2509 / P0656)
A0A074XEG8	Aureobasidium namibiae CBS 147.97.
A0A0B4FY16	Metarhizium brunneum ARSEF 3297.
A0A0B4HB46	Metarhizium majus ARSEF 297.
A0A0J6FMH5	Coccidioides posadasii RMSCC 3488.|Coccidioides posadasii (strain C735)|Coccidioides posadasii (strain RMSCC 757 / Silveira)
A0A0J7B4E0	Coccidioides immitis RMSCC 2394.|Coccidioides immitis (strain RS)
F7VUJ7	Sordaria macrospora (strain ATCC MYA-333 / DSM 997 / K(L3346)
A0A014R025	Metarhizium robertsii.|Metarhizium robertsii (strain ARSEF 23 / ATCC MYA-3075)
[truncated: 41 more rows]

## Sheet: Sheet2
Supplenmentary Sheet 2. The proteins from NCBI metagenomics protein database used for the protein similarity network.
Accession number	sources
CCO21373	termite gut metagenome
EDA73711	marine metagenome
KKO04263	marine metagenome
ECV29440	marine metagenome
ECV09825	marine metagenome
ECV29698	marine metagenome
EBP60359	marine metagenome
EDB97208	marine metagenome
EDJ43751	marine metagenome
EBL89088	marine metagenome
EBC61063	marine metagenome
EDH21564	marine metagenome
